# Supplementary material for: Type I IFNs promote cancer cell stemness by triggering the epigenetic regulator KDM1B
Source: Nat Immunol. 2022 Aug 24;23(9):1379–92. doi: 10.1038/s41590-022-01290-3 (PMC9477743; doi:10.1038/s41590-022-01290-3)
Supplement: Supplementary file 8 — Statistical source data. [file 41590_2022_1290_MOESM8_ESM.xlsx]

## Sheet: 1a
MCA205										MCA205 CD44H	CTR	IFN-I (6x103U/mL, 3d)
	CD44L			CD44H						Sample size (N)	4	4
CTR	0.091494	0.096807	0.19707	0.97055	0.4931	0.19284	0.79627			Shapiro-Wilk test
IFN-I (6x103U/mL, 3d)	1.48573	1.49379	1.35825	5.68886	5.95845	6.4254	6.41695			W	0.971	0.8624
										P value	0.8478	0.2688
										Passed normality test (alpha=0.05)?	Yes	Yes
AT3										P value summary	ns	ns
	CD24L			CD24H						Unpaired t test
CTR	0.922857	0.34965	1.22774	3.58384	5.23202	3.09539				P value	<0,0001
IFN-I (6x103U/mL, 3d)	2.35897	3.523	3.17053	9.17267	12.2731	10.0549				P value summary	****
										Significantly different (P < 0.05)?	Yes
										One- or two-tailed P value?	Two-tailed
										t, df	t=22,10, df=6
										How big is the difference?
										Mean of column A	0.6132
										Mean of column B	6.122
										Difference between means (B - A) ± SEM	5,509 ± 0,2493
										95% confidence interval	4,899 to 6,119
										R squared (eta squared)	0.9879
										F test to compare variances
										F, DFn, Dfd	1,117, 3, 3
										P value	0.9299
										P value summary	ns
										Significantly different (P < 0.05)?	No
										Number of values	4	4
										Minimum	0.1928	5.689
										25% Percentile	0.2679	5.756
										Median	0.6447	6.188
										75% Percentile	0.927	6.423
										Maximum	0.9706	6.425
										Mean	0.6132	6.122
										Std. Deviation	0.3427	0.3621
										Std. Error of Mean	0.1714	0.1811
										Lower 95% CI	0.06787	5.546
										Upper 95% CI	1.159	6.699
										MCA205 CD44L	CTR	IFN-I (6x103U/mL, 3d)
										Sample size (N)	3	3
										Shapiro-Wilk test
										W	0.7876	0.7945
										P value	0.0853	0.1013
										Passed normality test (alpha=0.05)?	Yes	Yes
										P value summary	ns	ns
										Unpaired t test
										P value	<0,0001
										P value summary	****
										Significantly different (P < 0.05)?	Yes
										One- or two-tailed P value?	Two-tailed
										t, df	t=23,64, df=4
										How big is the difference?
										Mean of column A	0.1285
										Mean of column B	1.446
										Difference between means (B - A) ± SEM	1,317 ± 0,05574
										95% confidence interval	1,163 to 1,472
										R squared (eta squared)	0.9929
										F test to compare variances
										F, DFn, Dfd	1,634, 2, 2
										P value	0.7593
										P value summary	ns
										Significantly different (P < 0.05)?	No
										Minimum	0.09149	1.358
										25% Percentile	0.09149	1.358
										Median	0.09681	1.486
										75% Percentile	0.1971	1.494
										Maximum	0.1971	1.494
										Mean	0.1285	1.446
										Std. Deviation	0.05948	0.07604
										Std. Error of Mean	0.03434	0.0439
										Lower 95% CI	-0.0193	1.257
										Upper 95% CI	0.2762	1.635
										AT3 CD24H	CTR	IFN-I (6x103U/mL, 3d)
										Sample size (N)	3	3
										Shapiro-Wilk test
										W	0.9106	0.9417
										P value	0.42	0.5343
										Passed normality test (alpha=0.05)?	Yes	Yes
										P value summary	ns	ns
										Unpaired t test
										P value	0.0044
										P value summary	**
										Significantly different (P < 0.05)?	Yes
										One- or two-tailed P value?	Two-tailed
										t, df	t=5,798, df=4
										How big is the difference?
										Mean of column A	3.97
										Mean of column B	10.5
										Difference between means (B - A) ± SEM	6,530 ± 1,126
										95% confidence interval	3,403 to 9,657
										R squared (eta squared)	0.8937
										F test to compare variances
										F, DFn, Dfd	2,036, 2, 2
										P value	0.6588
										P value summary	ns
										Significantly different (P < 0.05)?	No
										Minimum	3.095	9.173
										25% Percentile	3.095	9.173
										Median	3.584	10.05
										75% Percentile	5.232	12.27
										Maximum	5.232	12.27
										Mean	3.97	10.5
										Std. Deviation	1.12	1.597
										Std. Error of Mean	0.6464	0.9223
										Lower 95% CI	1.189	6.532
										Upper 95% CI	6.752	14.47
										AT3 CD24L	CTR	IFN-I (6x103U/mL, 3d)
										Sample size (N)	3	3
										Shapiro-Wilk test
										W	0.9698	0.9507
										P value	0.6665	0.5724
										Passed normality test (alpha=0.05)?	Yes	Yes
										P value summary	ns	ns
										Unpaired t test
										P value	0.0071
										P value summary	**
										Significantly different (P < 0.05)?	Yes
										One- or two-tailed P value?	Two-tailed
										t, df	t=5,078, df=4
										How big is the difference?
										Mean of column A	0.8334
										Mean of column B	3.018
										Difference between means (B - A) ± SEM	2,184 ± 0,4301
										95% confidence interval	0,9898 to 3,378
										R squared (eta squared)	0.8657
										F test to compare variances
										F, DFn, Dfd	1,793, 2, 2
										P value	0.7162
										P value summary	ns
										Significantly different (P < 0.05)?	No
										Minimum	0.3497	2.359
										25% Percentile	0.3497	2.359
										Median	0.9229	3.171
										75% Percentile	1.228	3.523
										Maximum	1.228	3.523
										Mean	0.8334	3.018
										Std. Deviation	0.4458	0.5969
										Std. Error of Mean	0.2574	0.3446
										Lower 95% CI	-0.2741	1.535
										Upper 95% CI	1.941	4.5

## Sheet: 1b
MCA205 CD133+								MCA205 CD133+CD44H	CTR	IFN-I (6x103U/mL, 3d)			MCA205 CD133+			MCA205 CD133+			MCA205 CD133-			MCA205 CD133-				MCA205 CD133+		KLF4	Unpaired t test				MCA205 CD133-		KLF4	Unpaired t test with Welch's correction
	CD44L			CD44H				Sample size (N)	3	3			CTR			IFN-I (6x103U/mL, 3d)			CTR			IFN-I (6x103U/mL, 3d)							P value	0.0755						P value	<0,0001
CTR	1.2006	1.122	1.43871	1.17747	1.25934	1.2231		Shapiro-Wilk test					MEAN	SEM	N	MEAN	SEM	N	MEAN	SEM	N	MEAN	SEM	N					P value summary	ns						P value summary	****
IFN-I (6x103U/mL, 3d)	4.514	3.7312	4.2585	4.293	4.2834	4.539		W	0.9956	0.7781		Klf4	1	0.236393	3	1.93926	0.314693	3	1	0.200576	3	41.205	0.599245	3					Significantly different (P < 0.05)?	No						Significantly different (P < 0.05)?	Yes
								P value	0.8737	0.0633		Myc	1	0.067073	3	0.124915	0.656945	3	1	0.103194	3	1.50704	0.545169	3					One- or two-tailed P value?	Two-tailed						One- or two-tailed P value?	Two-tailed
								Passed normality test (alpha=0.05)?	Yes	Yes		Oct3/4	1	0.076307	3	1.38206	0.237919	3	1	0.184361	3	2.14352	0.141197	3					t, df	t=2,386, df=4						Welch-corrected t, df	t=63,62, df=2,413
MCA205 CD133-								P value summary	ns	ns		Sox2	1	0.07617	2	0.449365	0.422252	2	1	2.9129	3	26.075	0.197918	3					How big is the difference?							Sample size, column CTR	2
	CD44L			CD44H				Unpaired t test				Nanog	1	0.122704	3	62.9872	0.27599	2	1	3.27918	3	390.602	0.661376	3					Mean of column A	1						Sample size, column IFN	3
CTR	0.45305	0.5763	0.66218	0.54621	0.63713	0.56604		P value	<0,0001			Hes1	1	1.06787	3	3.23275	0.250092	2	1	0.626421	3	0.310955	0.250343	3					Mean of column B	1.939					c-MYC	Unpaired t test
IFN-I (6x103U/mL, 3d)	6.006	5.5282	5.6134	4.4044	4.5675	3.933		P value summary	****			Nes	1	0.117359	3	1.53731	0.3233	2	1	2.84503	3	238.312	0.887355	3					Difference between means (B - A) ± SEM	0,9393 ± 0,3936						P value	0.4125
								Significantly different (P < 0.05)?	Yes																				95% confidence interval	-0,1535 to 2,032						P value summary	ns
								One- or two-tailed P value?	Two-tailed																				R squared (eta squared)	0.5874						Significantly different (P < 0.05)?	No
								t, df	t=36,26, df=4																				F test to compare variances							One- or two-tailed P value?	Two-tailed
								How big is the difference?																					F, DFn, Dfd	1,772, 2, 2						t, df	t=0,9138, df=4
								Mean of column A	1.22																				P value	0.7215						How big is the difference?
								Mean of column B	4.372																				P value summary	ns						Mean of column A	1
								Difference between means (B - A) ± SEM	3,152 ± 0,08693																				Significantly different (P < 0.05)?	No						Mean of column B	1.507
								95% confidence interval	2,910 to 3,393																				Data analyzed							Difference between means (B - A) ± SEM	0,5070 ± 0,5548
								R squared (eta squared)	0.997																				Sample size, column CTR	3						95% confidence interval	-1,033 to 2,048
								F test to compare variances																					Sample size, column IFN	3						R squared (eta squared)	0.1727
								F, DFn, Dfd	12,47, 2, 2																			c-MYC	Unpaired t test with Welch's correction							F test to compare variances
								P value	0.1485																				P value	0.314						F, DFn, Dfd	27,91, 2, 2
								P value summary	ns																				P value summary	ns						P value	0.0692
								Significantly different (P < 0.05)?	No																				Significantly different (P < 0.05)?	No						P value summary	ns
								Minimum	1.177	4.283																			One- or two-tailed P value?	Two-tailed						Significantly different (P < 0.05)?	No
								25% Percentile	1.177	4.283																			Welch-corrected t, df	t=1,325, df=2,042						Data analyzed
								Median	1.223	4.293																			How big is the difference?							Sample size, column CTR	3
								75% Percentile	1.259	4.539																			Mean of column A	1						Sample size, column IFN	3
								Maximum	1.259	4.539																			Mean of column B	0.1249					Oct3/4	Unpaired t test
																													Difference between means (B - A) ± SEM	-0,8751 ± 0,6604						P value	0.0079
								Mean	1.22	4.372																			95% confidence interval	-3,662 to 1,911						P value summary	**
								Std. Deviation	0.04102	0.1449																			R squared (eta squared)	0.4624						Significantly different (P < 0.05)?	Yes
								Std. Error of Mean	0.02369	0.08365																			F test to compare variances							One- or two-tailed P value?	Two-tailed
																													F, DFn, Dfd	95,93, 2, 2						t, df	t=4,924, df=4
								Lower 95% CI	1.118	4.012																			P value	0.0206						How big is the difference?
								Upper 95% CI	1.322	4.732																			P value summary	*						Mean of column A	1
																													Significantly different (P < 0.05)?	Yes						Mean of column B	2.144
																													Data analyzed							Difference between means (B - A) ± SEM	1,144 ± 0,2322
								MCA205 CD133+CD44L	CTR	IFN-I (6x103U/mL, 3d)																			Sample size, column CTR	3						95% confidence interval	0,4988 to 1,788
								Sample size (N)	3	3																			Sample size, column IFN	3						R squared (eta squared)	0.8584
								Shapiro-Wilk test																				Oct3/4	Unpaired t test							F test to compare variances
								W	0.922	0.9614																			P value	0.201						F, DFn, Dfd	1,705, 2, 2
								P value	0.4596	0.6221																			P value summary	ns						P value	0.7394
								Passed normality test (alpha=0.05)?	Yes	Yes																			Significantly different (P < 0.05)?	No						P value summary	ns
								P value summary	ns	ns																			One- or two-tailed P value?	Two-tailed						Significantly different (P < 0.05)?	No
								Unpaired t test																					t, df	t=1,529, df=4						Data analyzed
								P value	0.0003																				How big is the difference?							Sample size, column CTR	3
								P value summary	***																				Mean of column A	1						Sample size, column IFN	3
								Significantly different (P < 0.05)?	Yes																				Mean of column B	1.382					SOX2	Unpaired t test with Welch's correction
								One- or two-tailed P value?	Two-tailed																				Difference between means (B - A) ± SEM	0,3821 ± 0,2499						P value	0.0129
								t, df	t=11,69, df=4																				95% confidence interval	-0,3117 to 1,076						P value summary	*
								How big is the difference?																					R squared (eta squared)	0.3689						Significantly different (P < 0.05)?	Yes
								Mean of column A	1.254																				F test to compare variances							One- or two-tailed P value?	Two-tailed
								Mean of column B	4.168																				F, DFn, Dfd	9,721, 2, 2						Welch-corrected t, df	t=8,588, df=2,018
								Difference between means (B - A) ± SEM	2,914 ± 0,2494																				P value	0.1865						How big is the difference?
								95% confidence interval	2,222 to 3,606																				P value summary	ns						Mean of column A	1
								R squared (eta squared)	0.9715																				Significantly different (P < 0.05)?	No						Mean of column B	26.08
								F test to compare variances																					Data analyzed							Difference between means (B - A) ± SEM	25,08 ± 2,920
								F, DFn, Dfd	5,859, 2, 2																				Sample size, column CTR	3						95% confidence interval	12,62 to 37,53
								P value	0.2916																				Sample size, column IFN	3						R squared (eta squared)	0.9734
								P value summary	ns																			SOX2	Unpaired t test with Welch's correction							F test to compare variances
								Significantly different (P < 0.05)?	No																				P value	0.4115						F, DFn, Dfd
								Minimum	1.122	3.731																			P value summary	ns						P value
								25% Percentile	1.122	3.731																			Significantly different (P < 0.05)?	No						P value summary
								Median	1.201	4.259																			One- or two-tailed P value?	Two-tailed						Significantly different (P < 0.05)?
								75% Percentile	1.439	4.514																			Welch-corrected t, df	t=1,283, df=1,065						Data analyzed
								Maximum	1.439	4.514																			How big is the difference?							Sample size, column CTR	3
																													Mean of column A	1						Sample size, column IFN	2
								Mean	1.254	4.168																			Mean of column B	0.4494					Nanog	Unpaired t test
								Std. Deviation	0.1649	0.3992																			Difference between means (B - A) ± SEM	-0,5506 ± 0,4291						P value	<0,0001
								Std. Error of Mean	0.09521	0.2305																			95% confidence interval	-5,276 to 4,174						P value summary	****
																													R squared (eta squared)	0.6073						Significantly different (P < 0.05)?	Yes
								Lower 95% CI	0.8441	3.176																			F test to compare variances							One- or two-tailed P value?	Two-tailed
								Upper 95% CI	1.663	5.16																			F, DFn, Dfd							t, df	t=116,5, df=4
																													P value							How big is the difference?
																													P value summary							Mean of column A	1
								MCA205 CD133-CD44H	CTR	IFN-I (6x103U/mL, 3d)																			Significantly different (P < 0.05)?							Mean of column B	390.6
								Sample size (N)	3	3																			Data analyzed							Difference between means (B - A) ± SEM	389,6 ± 3,345
								Shapiro-Wilk test																					Sample size, column CTR	2						95% confidence interval	380,3 to 398,9
								W	0.9042	0.927																			Sample size, column IFN	2						R squared (eta squared)	0.9997
								P value	0.399	0.4777																		Nanog	Unpaired t test with Welch's correction							F test to compare variances
								Passed normality test (alpha=0.05)?	Yes	Yes																			P value	0.0004						F, DFn, Dfd	24,58, 2, 2
								P value summary	ns	ns																			P value summary	***						P value	0.0782
								Unpaired t test with Welch's correction																					Significantly different (P < 0.05)?	Yes						P value summary	ns
								P value	0.0022																				One- or two-tailed P value?	Two-tailed						Significantly different (P < 0.05)?	No
								P value summary	**																				Welch-corrected t, df	t=205,2, df=1,407						Data analyzed
								Significantly different (P < 0.05)?	Yes																				How big is the difference?							Sample size, column CTR	3
								One- or two-tailed P value?	Two-tailed																				Mean of column A	1						Sample size, column IFN	3
								Welch-corrected t, df	t=19,34, df=2,084																				Mean of column B	62.99					Hes1	Unpaired t test
								How big is the difference?																					Difference between means (B - A) ± SEM	61,99 ± 0,3020						P value	0.3648
								Mean of column A	0.5831																				95% confidence interval	59,99 to 63,98						P value summary	ns
								Mean of column B	4.302																				R squared (eta squared)	1						Significantly different (P < 0.05)?	No
								Difference between means (B - A) ± SEM	3,719 ± 0,1922																				F test to compare variances							One- or two-tailed P value?	Two-tailed
								95% confidence interval	2,923 to 4,514																				F, DFn, Dfd							t, df	t=1,021, df=4
								R squared (eta squared)	0.9945																				P value							How big is the difference?
								F test to compare variances																					P value summary							Mean of column A	1
								F, DFn, Dfd	47,50, 2, 2																				Significantly different (P < 0.05)?							Mean of column B	0.311
								P value	0.0412																				Data analyzed							Difference between means (B - A) ± SEM	-0,6890 ± 0,6746
								P value summary	*																				Sample size, column CTR	3						95% confidence interval	-2,562 to 1,184
								Significantly different (P < 0.05)?	Yes																				Sample size, column IFN	2						R squared (eta squared)	0.2069
								Minimum	0.5462	3.933																		Hes1	Unpaired t test with Welch's correction							F test to compare variances
								25% Percentile	0.5462	3.933																			P value	0.1664						F, DFn, Dfd	6,261, 2, 2
								Median	0.566	4.404																			P value summary	ns						P value	0.2754
								75% Percentile	0.6371	4.568																			Significantly different (P < 0.05)?	No						P value summary	ns
								Maximum	0.6371	4.568																			One- or two-tailed P value?	Two-tailed						Significantly different (P < 0.05)?	No
																													Welch-corrected t, df	t=2,036, df=2,212						Data analyzed
								Mean	0.5831	4.302																			How big is the difference?							Sample size, column CTR	3
								Std. Deviation	0.04781	0.3295																			Mean of column A	1						Sample size, column IFN	3
								Std. Error of Mean	0.0276	0.1902																			Mean of column B	3.233					Nes	Unpaired t test with Welch's correction
																													Difference between means (B - A) ± SEM	2,233 ± 1,097						P value	0.0035
								Lower 95% CI	0.4644	3.483																			95% confidence interval	-2,078 to 6,544						P value summary	**
								Upper 95% CI	0.7019	5.12																			R squared (eta squared)	0.652						Significantly different (P < 0.05)?	Yes
																													F test to compare variances							One- or two-tailed P value?	Two-tailed
																													F, DFn, Dfd							Welch-corrected t, df	t=79,63, df=1,198
								MCA205 CD133-CD44L	CTR	IFN-I (6x103U/mL, 3d)																			P value							How big is the difference?
								Sample size (N)	3	3																			P value summary							Mean of column A	1
								Shapiro-Wilk test																					Significantly different (P < 0.05)?							Mean of column B	238.3
								W	0.9895	0.8788																			Data analyzed							Difference between means (B - A) ± SEM	237,3 ± 2,980
								P value	0.8037	0.3208																			Sample size, column CTR	3						95% confidence interval	211,5 to 263,2
								Passed normality test (alpha=0.05)?	Yes	Yes																			Sample size, column IFN	2						R squared (eta squared)	0.9998
								P value summary	ns	ns																		Nes	Unpaired t test with Welch's correction							F test to compare variances
								Unpaired t test																					P value	0.3223						F, DFn, Dfd
								P value	<0,0001																				P value summary	ns						P value
								P value summary	****																				Significantly different (P < 0.05)?	No						P value summary
								Significantly different (P < 0.05)?	Yes																				One- or two-tailed P value?	Two-tailed						Significantly different (P < 0.05)?
								One- or two-tailed P value?	Two-tailed																				Welch-corrected t, df	t=1,562, df=1,270						Data analyzed
								t, df	t=32,37, df=4																				How big is the difference?							Sample size, column CTR	2
								How big is the difference?																					Mean of column A	1						Sample size, column IFN	3
								Mean of column A	0.5638																				Mean of column B	1.537
								Mean of column B	5.716																				Difference between means (B - A) ± SEM	0,5373 ± 0,3439
								Difference between means (B - A) ± SEM	5,152 ± 0,1592																				95% confidence interval	-2,148 to 3,223
								95% confidence interval	4,710 to 5,594																				R squared (eta squared)	0.6577
								R squared (eta squared)	0.9962																				F test to compare variances
								F test to compare variances																					F, DFn, Dfd
								F, DFn, Dfd	5,878, 2, 2																				P value
								P value	0.2908																				P value summary
								P value summary	ns																				Significantly different (P < 0.05)?
								Significantly different (P < 0.05)?	No																				Data analyzed
								Minimum	0.4531	5.528																			Sample size, column CTR	3
								25% Percentile	0.4531	5.528																			Sample size, column IFN	2
								Median	0.5763	5.613
								75% Percentile	0.6622	6.006
								Maximum	0.6622	6.006
								Mean	0.5638	5.716
								Std. Deviation	0.1051	0.2548
								Std. Error of Mean	0.06069	0.1471
								Lower 95% CI	0.3027	5.083
								Upper 95% CI	0.825	6.349

## Sheet: 1c
MCA205							MCA	CTR	VRP	IFN	IFN+VRP
	CTR	VRP	IFN-I	IFN-I+VRP			Sample size (N)	9	9	9	9
	5.01	8.94	35.7	11.8			Shapiro-Wilk test
	7.61	7.42	45.6	10.3			W	0.8564	0.894	0.8557	0.9011
	8.68	9.9	54.8	11.2			P value	0.0876	0.2192	0.0861	0.2583
	2.38	2.44	20.9	15.5			Passed normality test (alpha=0.05)?	Yes	Yes	Yes	Yes
	2.49	2.62	24	15.7			P value summary	ns	ns	ns	ns
	1.56	2.62	23.7	14.9			ANOVA summary
	3.11	4.96	20	7.87			F	33.96
	3.94	4.87	27.7	9.46			P value	<0,0001
	2.35	5.17	28.4	9.19			P value summary	****
							Significant diff. among means (P < 0.05)?	Yes
AT3							R squared	0.761
	CTR	VRP	IFN-I	IFN-I+VRP			Brown-Forsythe test
	4.91	4	26.8	4.6			F (DFn, DFd)	4,216 (3, 32)
	5.95	4.76	29.5	5.17			P value	0.0127
	7.63	5.32	29.9	6.24			P value summary	*
	3.23	2.12	25.9	7.27			Are SDs significantly different (P < 0.05)?	Yes
	3.16	2.88	29.1	1.49			Brown-Forsythe ANOVA test
	4.58	4.03	27.7	2.69			F* (DFn, DFd)	33,96 (3,000, 10,64)
							P value	<0,0001
							P value summary	****
							Significant diff. among means (P < 0.05)?	Yes
							Dunnett's T3 multiple comparisons test	Mean Diff,	95,00% CI of diff,	Significant?	Summary	Adjusted P Value
							CTR vs. VRP	-1.312	-5,437 to 2,813	No	ns	0.8653	A-B
							CTR vs. IFN	-27.07	-42,26 to -11,89	Yes	***	0.0005	A-C
							CTR vs. IFN+VRP	-7.643	-11,90 to -3,387	Yes	***	0.0001	A-D
							VRP vs. IFN	-25.76	-41,02 to -10,50	Yes	***	0.0008	B-C
							VRP vs. IFN+VRP	-6.331	-10,79 to -1,875	Yes	**	0.0014	B-D
							IFN vs. IFN+VRP	19.43	4,127 to 34,73	Yes	**	0.0058	C-D
							Test details	Mean 1	Mean 2	Mean Diff,	SE of diff,	n1	n2	t
							CTR vs. VRP	4.126	5.438	-1.312	1.246	9	9	1.053
							CTR vs. IFN	4.126	31.2	-27.07	4.073	9	9	6.647
							CTR vs. IFN+VRP	4.126	11.77	-7.643	1.286	9	9	5.945
							VRP vs. IFN	5.438	31.2	-25.76	4.092	9	9	6.295
							VRP vs. IFN+VRP	5.438	11.77	-6.331	1.346	9	9	4.704
							IFN vs. IFN+VRP	31.2	11.77	19.43	4.105	9	9	4.734
							Minimum	1.56	2.44	20	7.87
							25% Percentile	2.365	2.62	22.3	9.325
							Median	3.11	4.96	27.7	11.2
							75% Percentile	6.31	8.18	40.65	15.2
							Maximum	8.68	9.9	54.8	15.7
							Mean	4.126	5.438	31.2	11.77
							Std. Deviation	2.505	2.775	11.96	2.934
							Std. Error of Mean	0.8349	0.9249	3.987	0.9778
							Lower 95% CI	2.2	3.305	22.01	9.514
							Upper 95% CI	6.051	7.571	40.39	14.02
							AT3	CTR	VRP	IFN	IFN+VRP
							Sample size (N)	6	6	6	6
							Shapiro-Wilk test
							W	0.9289	0.9598	0.9263	0.9671
							P value	0.5718	0.8182	0.5516	0.8723
							Passed normality test (alpha=0.05)?	Yes	Yes	Yes	Yes
							P value summary	ns	ns	ns	ns
							ANOVA summary
							F	292.1
							P value	<0,0001
							P value summary	****
							Significant diff. among means (P < 0.05)?	Yes
							R squared	0.9777
							Brown-Forsythe test
							F (DFn, DFd)	0,7239 (3, 20)
							P value	0.5495
							P value summary	ns
							Are SDs significantly different (P < 0.05)?	No
							Bonferroni's multiple comparisons test	Mean Diff,	95,00% CI of diff,	Significant?	Summary	Adjusted P Value
							CTR vs. VRP	1.058	-1,814 to 3,931	No	ns	>0,9999	A-B
							CTR vs. IFN	-23.24	-26,11 to -20,37	Yes	****	<0,0001	A-C
							CTR vs. IFN+VRP	0.3333	-2,539 to 3,206	No	ns	>0,9999	A-D
							VRP vs. IFN	-24.3	-27,17 to -21,43	Yes	****	<0,0001	B-C
							VRP vs. IFN+VRP	-0.725	-3,598 to 2,148	No	ns	>0,9999	B-D
							IFN vs. IFN+VRP	23.57	20,70 to 26,45	Yes	****	<0,0001	C-D
							Test details	Mean 1	Mean 2	Mean Diff,	SE of diff,	n1	n2	t
							CTR vs. VRP	4.91	3.852	1.058	0.9814	6	6	1.078
							CTR vs. IFN	4.91	28.15	-23.24	0.9814	6	6	23.68
							CTR vs. IFN+VRP	4.91	4.577	0.3333	0.9814	6	6	0.3397
							VRP vs. IFN	3.852	28.15	-24.3	0.9814	6	6	24.76
							VRP vs. IFN+VRP	3.852	4.577	-0.725	0.9814	6	6	0.7388
							IFN vs. IFN+VRP	28.15	4.577	23.57	0.9814	6	6	24.02
							Minimum	3.16	2.12	25.9	1.49
							25% Percentile	3.213	2.69	26.58	2.39
							Median	4.745	4.015	28.4	4.885
							75% Percentile	6.37	4.9	29.6	6.498
							Maximum	7.63	5.32	29.9	7.27
							Mean	4.91	3.852	28.15	4.577
							Std. Deviation	1.701	1.181	1.605	2.166
							Std. Error of Mean	0.6946	0.4823	0.6551	0.8843
							Lower 95% CI	3.124	2.612	26.47	2.303
							Upper 95% CI	6.696	5.091	29.83	6.85

## Sheet: 1d
MCA205	CTR			IFN-I (6x103U/mL, 3d)					KLF4	Unpaired t test with Welch's correction
	MEAN	SEM	N	MEAN	SEM	N				P value	0.0001
Klf4	1	0.1579	4	82.7914	1.04906	3				P value summary	***
Myc	1	0.1593	3	2.9895	0.962391	3				Significantly different (P < 0.05)?	Yes
Oct3/4	1	0.0259	3	50.3899	0.977779	4				One- or two-tailed P value?	Two-tailed
Sox2	1	0.0417	3	11.4576	0.753689	4				Welch-corrected t, df	t=77,10, df=2,091
Nanog	1	0.0735	3	22.0116	0.969741	3				How big is the difference?
Hes1	1	0	3	63.4921	0.709934	3				Mean of column A	1
Nes	1	0	3	4.5277	0.500358	3				Mean of column B	82.79
										Difference between means (B - A) ± SEM	81,79 ± 1,061
										95% confidence interval	77,41 to 86,17
										R squared (eta squared)	0.9996
										F test to compare variances
										F, DFn, Dfd	33,11, 2, 3
										P value	0.018
										P value summary	*
										Significantly different (P < 0.05)?	Yes
										Data analyzed
										Sample size, column A	4
										Sample size, column B	3
									MYC	Unpaired t test
										P value	0.111
										P value summary	ns
										Significantly different (P < 0.05)?	No
										One- or two-tailed P value?	Two-tailed
										t, df	t=2,039, df=4
										How big is the difference?
										Mean of column A	1
										Mean of column B	2.99
										Difference between means (B - A) ± SEM	1,990 ± 0,9755
										95% confidence interval	-0,7189 to 4,698
										R squared (eta squared)	0.5098
										F test to compare variances
										F, DFn, Dfd	36,50, 2, 2
										P value	0.0533
										P value summary	ns
										Significantly different (P < 0.05)?	No
										Data analyzed
										Sample size, column A	3
										Sample size, column B	3
									OCT 3/4	Unpaired t test with Welch's correction
										P value	<0,0001
										P value summary	****
										Significantly different (P < 0.05)?	Yes
										One- or two-tailed P value?	Two-tailed
										Welch-corrected t, df	t=50,49, df=3,004
										How big is the difference?
										Mean of column A	1
										Mean of column B	50.39
										Difference between means (B - A) ± SEM	49,39 ± 0,9781
										95% confidence interval	46,28 to 52,50
										R squared (eta squared)	0.9988
										F test to compare variances
										F, DFn, Dfd	1900, 3, 2
										P value	0.0011
										P value summary	**
										Significantly different (P < 0.05)?	Yes
										Data analyzed
										Sample size, column A	3
										Sample size, column B	4
									SOX2	Unpaired t test with Welch's correction
										P value	0.0008
										P value summary	***
										Significantly different (P < 0.05)?	Yes
										One- or two-tailed P value?	Two-tailed
										Welch-corrected t, df	t=13,85, df=3,018
										How big is the difference?
										Mean of column A	1
										Mean of column B	11.46
										Difference between means (B - A) ± SEM	10,46 ± 0,7548
										95% confidence interval	8,064 to 12,85
										R squared (eta squared)	0.9845
										F test to compare variances
										F, DFn, Dfd	435,6, 3, 2
										P value	0.0046
										P value summary	**
										Significantly different (P < 0.05)?	Yes
										Data analyzed
										Sample size, column A	3
										Sample size, column B	4
									NANOG	Unpaired t test with Welch's correction
										P value	0.002
										P value summary	**
										Significantly different (P < 0.05)?	Yes
										One- or two-tailed P value?	Two-tailed
										Welch-corrected t, df	t=21,61, df=2,023
										How big is the difference?
										Mean of column A	1
										Mean of column B	22.01
										Difference between means (B - A) ± SEM	21,01 ± 0,9725
										95% confidence interval	16,87 to 25,15
										R squared (eta squared)	0.9957
										F test to compare variances
										F, DFn, Dfd	174,1, 2, 2
										P value	0.0114
										P value summary	*
										Significantly different (P < 0.05)?	Yes
										Data analyzed
										Sample size, column A	3
										Sample size, column B	3
									HES1	Unpaired t test with Welch's correction
										P value	0.0001
										P value summary	***
										Significantly different (P < 0.05)?	Yes
										One- or two-tailed P value?	Two-tailed
										Welch-corrected t, df	t=88,03, df=2,000
										How big is the difference?
										Mean of column A	1
										Mean of column B	63.49
										Difference between means (B - A) ± SEM	62,49 ± 0,7099
										95% confidence interval	59,44 to 65,55
										R squared (eta squared)	0.9997
										F test to compare variances
										F, DFn, Dfd	Infinity, 2, 2
										P value	<0,0001
										P value summary	****
										Significantly different (P < 0.05)?	Yes
										Data analyzed
										Sample size, column A	3
										Sample size, column B	3
									NES	Unpaired t test with Welch's correction
										P value	0.0195
										P value summary	*
										Significantly different (P < 0.05)?	Yes
										One- or two-tailed P value?	Two-tailed
										Welch-corrected t, df	t=7,050, df=2,000
										How big is the difference?
										Mean of column A	1
										Mean of column B	4.528
										Difference between means (B - A) ± SEM	3,528 ± 0,5004
										95% confidence interval	1,375 to 5,681
										R squared (eta squared)	0.9613
										F test to compare variances
										F, DFn, Dfd	Infinity, 2, 2
										P value	<0,0001
										P value summary	****
										Significantly different (P < 0.05)?	Yes
										Data analyzed
										Sample size, column A	3
										Sample size, column B	3

## Sheet: 1e
MCA205				MCA205	CTR	IFN-I (6x103U/mL, 3d)
	CTR	IFN-I (6x103U/mL, 3d)		Sample size (N)	10	10
	13	93		Shapiro-Wilk test
	5	82		W	0.9338	0.9554
	9	62		P value	0.4864	0.7323
	17	76		Passed normality test (alpha=0.05)?	Yes	Yes
	11	60		P value summary	ns	ns
	18	45		Unpaired t test with Welch's correction
	21	82		P value	<0,0001
	6	17		P value summary	****
	5	51		Significantly different (P < 0.05)?	Yes
	12	47		One- or two-tailed P value?	Two-tailed
				Welch-corrected t, df	t=6,746, df=10,11
AT3				How big is the difference?
	CTR	IFN-I (6x103U/mL, 3d)		Mean of column A	11.7
	0	16		Mean of column B	61.5
	0	8		Difference between means (B - A) ± SEM	49,80 ± 7,382
	1	3		95% confidence interval	33,38 to 66,22
	1	10		R squared (eta squared)	0.8182
	0	8		F test to compare variances
	0	9		F, DFn, Dfd	16,14, 9, 9
				P value	0.0003
				P value summary	***
				Significantly different (P < 0.05)?	Yes
				Minimum	5	17
				25% Percentile	5.75	46.5
				Median	11.5	61
				75% Percentile	17.25	82
				Maximum	21	93
				Mean	11.7	61.5
				Std. Deviation	5.638	22.65
				Std. Error of Mean	1.783	7.164
				Lower 95% CI	7.667	45.29
				Upper 95% CI	15.73	77.71
				AT3	CTR	IFN-I (6x103U/mL, 3d)
				Sample size (N)	6	6
				Shapiro-Wilk test
				W	0.6399	0.9222
				P value	0.0014	0.521
				Passed normality test (alpha=0.05)?	No	Yes
				P value summary	**	ns
				Mann Whitney test
				P value	0.0022
				Exact or approximate P value?	Exact
				P value summary	**
				Significantly different (P < 0.05)?	Yes
				One- or two-tailed P value?	Two-tailed
				Sum of ranks in column A,B	21 , 57
				Mann-Whitney U	0
				Difference between medians
				Median of column A	0,000, n=6
				Median of column B	8,500, n=6
				Difference: Actual	8.5
				Difference: Hodges-Lehmann	8
				95.89% CI of difference	3,000 to 15,00
				Exact or approximate CI?	Exact
				Minimum	0	3
				25% Percentile	0	6.75
				Median	0	8.5
				75% Percentile	1	11.5
				Maximum	1	16
				Mean	0.3333	9
				Std. Deviation	0.5164	4.195
				Std. Error of Mean	0.2108	1.713
				Lower 95% CI	-0.2086	4.597
				Upper 95% CI	0.8753	13.4
				Mean ranks	3.5	9.5

## Sheet: 1f
MCA205 CD44H				MCA205 CD44L							MCA205 CD44H	PBS	IFN-I (2x104U/mouse, repeated doses)				MCA205 CD44L	PBS	IFN-I (2x104U/mouse, repeated doses)
PBS	IFN-I (2x104U/mouse, repeated doses)	IFN-I (105U/mouse, one single dose)		PBS	IFN-I (2x104U/mouse, repeated doses)	IFN-I (105U/mouse, one single dose)					Sample size (N)	10	10				Sample size (N)	10	10
0.4194	0.97524	2.457		0.147798	0.282	0.12837					Shapiro-Wilk test						Shapiro-Wilk test
0.303396	0.85239	2.108		0.110292	0.32512	0.020648					W	0.9353	0.7727				W	0.8608	0.8122
0.50568	0.98625	6.4998		0.13284	0.33408	0.49247					P value	0.5018	0.0068				P value	0.0781	0.0204
0.65048	0.180304	3.59916		0.146816	0.014904	1.3363					Passed normality test (alpha=0.05)?	Yes	No				Passed normality test (alpha=0.05)?	Yes	No
0.70413	0.176091	4.44268		0.177555	0.108416	2.81792					P value summary	ns	**				P value summary	ns	*
0.49704	0.10032	5.6848		0.148382	0.036372	0.111616					Mann Whitney test						Mann Whitney test
0.177376	0.75222	7.7119		0.064452	0.063501	0.78831					P value	0.9118					P value	0.3527
0.11448	0.142617	3.4176		0.161916	0.017114	0.092545					Exact or approximate P value?	Exact					Exact or approximate P value?	Exact
0.5522	0.24521	2.413		0.169068	0.045925	0.09159					P value summary	ns					P value summary	ns
0.604708	0.18256	2.3375		0.039386	0.122348	0.51562					Significantly different (P < 0.05)?	No					Significantly different (P < 0.05)?	No
											One- or two-tailed P value?	Two-tailed					One- or two-tailed P value?	Two-tailed
											Sum of ranks in column A,B	107 , 103					Sum of ranks in column A,B	118 , 92
											Mann-Whitney U	48					Mann-Whitney U	37
											Difference between medians						Difference between medians
											Median of column A	0,5014, n=10					Median of column A	0,1473, n=10
											Median of column B	0,2139, n=10					Median of column B	0,08596, n=10
											Difference: Actual	-0.2875					Difference: Actual	-0.06135
											Difference: Hodges-Lehmann	-0.02446					Difference: Hodges-Lehmann	-0.03889
											Minimum	0.1145	0.1003				Minimum	0.03939	0.0149
											25% Percentile	0.2719	0.1677				25% Percentile	0.09883	0.03156
											Median	0.5014	0.2139				Median	0.1473	0.08596
											75% Percentile	0.6162	0.8831				75% Percentile	0.1637	0.2928
											Maximum	0.7041	0.9863				Maximum	0.1776	0.3341
											Mean	0.4529	0.4593				Mean	0.1299	0.135
											Std. Deviation	0.1982	0.3792				Std. Deviation	0.04552	0.1288
											Std. Error of Mean	0.06269	0.1199				Std. Error of Mean	0.01439	0.04074
											Lower 95% CI	0.3111	0.1881				Lower 95% CI	0.09729	0.04283
											Upper 95% CI	0.5947	0.7305				Upper 95% CI	0.1624	0.2271
											Mean ranks	10.7	10.3				Mean ranks	11.8	9.2
											MCA205 CD44H	PBS	IFN-I (105U/mouse, one single dose)				MCA205 CD44L	PBS	IFN-I (105U/mouse, one single dose)
											Sample size (N)	10	10				Sample size (N)	10	10
											Shapiro-Wilk test						Shapiro-Wilk test
											W	0.9353	0.8819				W	0.8608	0.7284
											P value	0.5018	0.1373				P value	0.0781	0.002
											Passed normality test (alpha=0.05)?	Yes	Yes				Passed normality test (alpha=0.05)?	Yes	No
											P value summary	ns	ns				P value summary	ns	**
											F test to compare variances						Mann Whitney test
											F, DFn, Dfd	98,27, 9, 9					P value	0.4813
											P value	<0,0001					Exact or approximate P value?	Exact
											P value summary	****					P value summary	ns
											Significantly different (P < 0.05)?	Yes					Significantly different (P < 0.05)?	No
											Unpaired t test with Welch's correction						One- or two-tailed P value?	Two-tailed
											P value	0.0002					Sum of ranks in column A,B	95 , 115
											P value summary	***					Mann-Whitney U	40
											Significantly different (P < 0.05)?	Yes					Difference between medians
											One- or two-tailed P value?	Two-tailed					Median of column A	0,1473, n=10
											Welch-corrected t, df	t=5,786, df=9,183					Median of column B	0,3104, n=10
											How big is the difference?						Difference: Actual	0.1631
											Mean of column A	0.4529					Difference: Hodges-Lehmann	0.2019
											Mean of column B	4.067					Minimum	0.03939	0.02065
											Difference between means (B - A) ± SEM	3,614 ± 0,6246					25% Percentile	0.09883	0.09231
											95% confidence interval	2,206 to 5,023					Median	0.1473	0.3104
											R squared (eta squared)	0.7848					75% Percentile	0.1637	0.9253
											Minimum	0.1145	2.108				Maximum	0.1776	2.818
											25% Percentile	0.2719	2.394				Mean	0.1299	0.6395
											Median	0.5014	3.508				Std. Deviation	0.04552	0.87
											75% Percentile	0.6162	5.889				Std. Error of Mean	0.01439	0.2751
											Maximum	0.7041	7.712				Lower 95% CI	0.09729	0.01716
											Mean	0.4529	4.067				Upper 95% CI	0.1624	1.262
											Std. Deviation	0.1982	1.965				Mean ranks	9.5	11.5
											Std. Error of Mean	0.06269	0.6215
											Lower 95% CI	0.3111	2.661
											Upper 95% CI	0.5947	5.473
