# Supplementary material for: Type I IFNs promote cancer cell stemness by triggering the epigenetic regulator KDM1B
Source: Nat Immunol. 2022 Aug 24;23(9):1379–92. doi: 10.1038/s41590-022-01290-3 (PMC9477743; doi:10.1038/s41590-022-01290-3)
Supplement: Supplementary file 9 — Statistical source data. [file 41590_2022_1290_MOESM9_ESM.xlsx]

## Sheet: 2b
CD44H	CTR					OXP							Wt_1 CD44H	CTR	OXP				Wt_1 CD44L	CTR	OXP			WT6 CD44H	CTR	OXP
Wt_1	0.58362	0.156804	0.54247	0.363465	0.182033	8.21576	13.8634	16.0049	8.58627				Sample size (N)	5	4				Sample size (N)	5	5			Minimum	0.1568	8.216
Wt_2	3.26796	1.62945	2.38596			11.5813	5.96899	9.8106	8.787				Shapiro-Wilk test						Shapiro-Wilk test					25% Percentile	0.1694	8.308
Ifnar_1	0.335233	0.77194	0.174841			1.20049	1.09798	0.499353					W	0.8801	0.8619				W	0.858	0.8837			Median	0.3635	11.22
Ifnar_2	0.296772	0.34611	0.126007			0.86821	0.48336	0.118477					P value	0.3099	0.2672				P value	0.2213	0.3265			75% Percentile	0.563	15.47
Sting_1	0.56457	0.30096	0.902083			3.46995	2.83781	4.23995					Passed normality test (alpha=0.05)?	Yes	Yes				Passed normality test (alpha=0.05)?	Yes	Yes			Maximum	0.5836	16
Tlr3_1	0.358987	0.81288	0.828577			3.83406	4.31742	4.15227					P value summary	ns	ns				P value summary	ns	ns			Mean	0.3657	11.67
Tlr3_2	0.3446	0.477887	0.293145			5.434	5.22213	5.69717					Unpaired t test with Welch's correction						Unpaired t test					Std. Deviation	0.1976	3.875
Ticam_1	0.332642	0.47617	0.57304			4.22211	4.03833	4.55588					P value	0.0099					P value	<0,0001				Std. Error of Mean	0.08835	1.937
Ticam_2	1.2336	1.7097	1.37407			5.304	5.2019	4.6882					P value summary	**					P value summary	****				Lower 95% CI	0.1204	5.502
Ifih_1	2.19333	1.81359	1.21612			4.91	7.32487	5.8548					Significantly different (P < 0.05)?	Yes					Significantly different (P < 0.05)?	Yes				Upper 95% CI	0.611	17.83
Ifih_2	1.4725	1.49612	1.37922			4.975	6.4769	6.02257					One- or two-tailed P value?	Two-tailed					One- or two-tailed P value?	Two-tailed				WT6 CD44L	CTR	OXP
Mavs_1	0.2105	0.25741	0.278302			0.891333	0.91068	0.993043					Welch-corrected t, df	t=5,827, df=3,012					t, df	t=15,45, df=8				Minimum	0.01262	3
Mavs_2	0.521	0.140086	0.228383			1.54333	2.87508	1.61048					How big is the difference?						How big is the difference?					25% Percentile	0.03705	3.06
													Mean of column A	0.3657					Mean of column A	0.2844				Median	0.2216	3.599
CD44L	CTR					OXP							Mean of column B	11.67					Mean of column B	3.457				75% Percentile	0.5633	3.782
Wt_1	0.22156	0.548923	0.577607	0.061491	0.012617	3.59917	3.83934	3.72449	3.00027	3.11988			Difference between means (B - A) ± SEM	11,30 ± 1,939					Difference between means (B - A) ± SEM	3,172 ± 0,2054				Maximum	0.5776	3.839
Wt_2	1.2837	2.21162	2.26935			7.6581	8.787	11.2625					95% confidence interval	5,144 to 17,46					95% confidence interval	2,699 to 3,646				Mean	0.2844	3.457
Ifnar_1	0.05007	0.138998	0.070953			0.058595	0.49176	0.404206					R squared (eta squared)	0.9185					R squared (eta squared)	0.9676				Std. Deviation	0.2662	0.3742
Ifnar_2	0.056537	0.244579	0.600277			0.071282	0.48336	0.594503					F test to compare variances						F test to compare variances					Std. Error of Mean	0.119	0.1674
Sting_1	0.56457	0.708807	0.388227			3.46995	4.4092	4.0917					F, DFn, Dfd	384,7, 3, 4					F, DFn, Dfd	1,976, 4, 4				Lower 95% CI	-0.04609	2.992
Tlr3_1	0.490813	0.9009	0.922307			4.66101	4.2918	4.01963					P value	<0,0001					P value	0.5256				Upper 95% CI	0.615	3.921
Tlr3_2	0.81712	1.13817	0.54638			4.45248	4.97154	5.9842					P value summary	****					P value summary	ns
Ticam_1	0.3983	0.245678	0.178765			5.5776	4.3399	4.4947					Significantly different (P < 0.05)?	Yes					Significantly different (P < 0.05)?	No
Ticam_2	0.47635	0.67501	0.5104			4.49429	3.53402	4.7235
Ifih_1	0.872	0.383205	0.084117			3.65333	3.02247	3.14739					Wt_2 CD44H	CTR	OXP				Wt_2 CD44L	CTR	OXP			WT10 CD44H	CTR	OXP
Ifih_2	0.655	0.183	0.040474			2.573	2.98959	1.71564					Sample size (N)	3	4				Sample size (N)	3	3			Minimum	1.629	5.969
Mavs_1	0.136	0.289215	0.129395			0.786667	0.95107	1.44343					Shapiro-Wilk test						Shapiro-Wilk test					25% Percentile	1.629	6.673
Mavs_2	0.134333	0.110285	0.130905			1.23333	1.4024	1.35792					W	0.998	0.9802				W	0.7938	0.9555			Median	2.386	9.299
													P value	0.9156	0.9034				P value	0.0997	0.5943			75% Percentile	3.268	11.14
													Passed normality test (alpha=0.05)?	Yes	Yes				Passed normality test (alpha=0.05)?	Yes	Yes			Maximum	3.268	11.58
													P value summary	ns	ns				P value summary	ns	ns			Mean	2.428	9.037
													Unpaired t test						Unpaired t test					Std. Deviation	0.8201	2.349
													P value	0.006					P value	0.0028				Std. Error of Mean	0.4735	1.174
													P value summary	**					P value summary	**				Lower 95% CI	0.3907	5.3
													Significantly different (P < 0.05)?	Yes					Significantly different (P < 0.05)?	Yes				Upper 95% CI	4.465	12.77
													One- or two-tailed P value?	Two-tailed					One- or two-tailed P value?	Two-tailed				WT10 CD44L	CTR	OXP
													t, df	t=4,575, df=5					t, df	t=6,582, df=4				Minimum	1.284	7.658
													How big is the difference?						How big is the difference?					25% Percentile	1.284	7.658
													Mean of column A	2.428					Mean of column A	1.922				Median	2.212	8.787
													Mean of column B	9.037					Mean of column B	9.236				75% Percentile	2.269	11.26
													Difference between means (B - A) ± SEM	6,609 ± 1,445					Difference between means (B - A) ± SEM	7,314 ± 1,111				Maximum	2.269	11.26
													95% confidence interval	2,895 to 10,32					95% confidence interval	4,229 to 10,40				Mean	1.922	9.236
													R squared (eta squared)	0.8071					R squared (eta squared)	0.9155				Std. Deviation	0.5532	1.844
													F test to compare variances						F test to compare variances					Std. Error of Mean	0.3194	1.064
													F, DFn, Dfd	8,202, 3, 2					F, DFn, Dfd	11,11, 2, 2				Lower 95% CI	0.5474	4.656
													P value	0.2212					P value	0.1652				Upper 95% CI	3.296	13.82
													P value summary	ns					P value summary	ns
													Significantly different (P < 0.05)?	No					Significantly different (P < 0.05)?	No
													Ifnar_1 CD44H	CTR	OXP				Ifnar_1 CD44L	CTR	OXP
													Sample size (N)	3	3				Sample size (N)	3	3			IFNAR4 CD44H	CTR	OXP
													Shapiro-Wilk test						Shapiro-Wilk test					Minimum	0.1748	0.4994
													W	0.9334	0.857				W	0.9143	0.8942			25% Percentile	0.1748	0.4994
													P value	0.5014	0.2593				P value	0.4325	0.3673			Median	0.3352	1.098
													Passed normality test (alpha=0.05)?	Yes	Yes				Passed normality test (alpha=0.05)?	Yes	Yes			75% Percentile	0.7719	1.2
													P value summary	ns	ns				P value summary	ns	ns			Maximum	0.7719	1.2
													Unpaired t test						Unpaired t test					Mean	0.4273	0.9326
													P value	0.1479					P value	0.1613				Std. Deviation	0.309	0.3787
													P value summary	ns					P value summary	ns				Std. Error of Mean	0.1784	0.2186
													Significantly different (P < 0.05)?	No					Significantly different (P < 0.05)?	No				Lower 95% CI	-0.3403	-0.00812
													One- or two-tailed P value?	Two-tailed					One- or two-tailed P value?	Two-tailed				Upper 95% CI	1.195	1.873
													t, df	t=1,790, df=4					t, df	t=1,716, df=4				IFNAR4 CD44L	CTR	OXP
													How big is the difference?						How big is the difference?					Minimum	0.05007	0.0586
													Mean of column A	0.4273					Mean of column A	0.08667				25% Percentile	0.05007	0.0586
													Mean of column B	0.9326					Mean of column B	0.3182				Median	0.07095	0.4042
													Difference between means (B - A) ± SEM	0,5053 ± 0,2822					Difference between means (B - A) ± SEM	0,2315 ± 0,1349				75% Percentile	0.139	0.4918
													95% confidence interval	-0,2782 to 1,289					95% confidence interval	-0,1431 to 0,6061				Maximum	0.139	0.4918
													R squared (eta squared)	0.4449					R squared (eta squared)	0.424				Mean	0.08667	0.3182
													F test to compare variances						F test to compare variances					Std. Deviation	0.0465	0.229
													F, DFn, Dfd	1,502, 2, 2					F, DFn, Dfd	24,26, 2, 2				Std. Error of Mean	0.02685	0.1322
													P value	0.7994					P value	0.0792				Lower 95% CI	-0.02884	-0.2508
													P value summary	ns					P value summary	ns				Upper 95% CI	0.2022	0.8871
													Significantly different (P < 0.05)?	No					Significantly different (P < 0.05)?	No
													Ifnar_2 CD44H	CTR	OXP				Ifnar_2 CD44L	CTR	OXP
													Sample size (N)	3	3				Sample size (N)	3	3			IFNAR6 CD44H	CTR	OXP
													Shapiro-Wilk test						Shapiro-Wilk test					Minimum	0.126	0.1185
													W	0.9079	0.9998				W	0.9693	0.9007			25% Percentile	0.126	0.1185
													P value	0.4111	0.9706				P value	0.6635	0.3877			Median	0.2968	0.4834
													Passed normality test (alpha=0.05)?	Yes	Yes				Passed normality test (alpha=0.05)?	Yes	Yes			75% Percentile	0.3461	0.8682
													P value summary	ns	ns				P value summary	ns	ns			Maximum	0.3461	0.8682
													Unpaired t test						Unpaired t test					Mean	0.2563	0.49
													P value	0.3604					P value	0.7325				Std. Deviation	0.1155	0.3749
													P value summary	ns					P value summary	ns				Std. Error of Mean	0.06668	0.2165
													Significantly different (P < 0.05)?	No					Significantly different (P < 0.05)?	No				Lower 95% CI	-0.03062	-0.4413
													One- or two-tailed P value?	Two-tailed					One- or two-tailed P value?	Two-tailed				Upper 95% CI	0.5432	1.421
													t, df	t=1,032, df=4					t, df	t=0,3666, df=4				IFNAR6 CD44L	CTR	OXP
													How big is the difference?						How big is the difference?					Minimum	0.05654	0.07128
													Mean of column A	0.2563					Mean of column A	0.3005				25% Percentile	0.05654	0.07128
													Mean of column B	0.49					Mean of column B	0.383				Median	0.2446	0.4834
													Difference between means (B - A) ± SEM	0,2337 ± 0,2265					Difference between means (B - A) ± SEM	0,08258 ± 0,2253				75% Percentile	0.6003	0.5945
													95% confidence interval	-0,3951 to 0,8626					95% confidence interval	-0,5429 to 0,7080				Maximum	0.6003	0.5945
													R squared (eta squared)	0.2102					R squared (eta squared)	0.03251				Mean	0.3005	0.383
													F test to compare variances						F test to compare variances					Std. Deviation	0.2761	0.2757
													F, DFn, Dfd	10,54, 2, 2					F, DFn, Dfd	1,004, 2, 2				Std. Error of Mean	0.1594	0.1592
													P value	0.1734					P value	0.9982				Lower 95% CI	-0.3855	-0.3017
													P value summary	ns					P value summary	ns				Upper 95% CI	0.9864	1.068
													Significantly different (P < 0.05)?	No					Significantly different (P < 0.05)?	No
													Sting_1 CD44H	CTR	OXP				Sting_1 CD44L	CTR	OXP			STING CD44H	CTR	OXP
													Sample size (N)	3	3				Sample size (N)	3	3			Minimum	0.301	2.838
													Shapiro-Wilk test						Shapiro-Wilk test					25% Percentile	0.301	2.838
													W	0.995	0.9968				W	0.9967	0.9662			Median	0.5646	3.47
													P value	0.8647	0.8917				P value	0.8897	0.6469			75% Percentile	0.9021	4.24
													Passed normality test (alpha=0.05)?	Yes	Yes				Passed normality test (alpha=0.05)?	Yes	Yes			Maximum	0.9021	4.24
													P value summary	ns	ns				P value summary	ns	ns			Mean	0.5892	3.516
													Unpaired t test						Unpaired t test					Std. Deviation	0.3013	0.7022
													P value	0.0027					P value	0.0003				Std. Error of Mean	0.174	0.4054
													P value summary	**					P value summary	***				Lower 95% CI	-0.1593	1.772
													Significantly different (P < 0.05)?	Yes					Significantly different (P < 0.05)?	Yes				Upper 95% CI	1.338	5.26
													One- or two-tailed P value?	Two-tailed					One- or two-tailed P value?	Two-tailed				STING CD44L	CTR	OXP
													t, df	t=6,634, df=4					t, df	t=11,81, df=4				Minimum	0.3882	3.47
													How big is the difference?						How big is the difference?					25% Percentile	0.3882	3.47
													Mean of column A	0.5892					Mean of column A	0.5539				Median	0.5646	4.092
													Mean of column B	3.516					Mean of column B	3.99				75% Percentile	0.7088	4.409
													Difference between means (B - A) ± SEM	2,927 ± 0,4412					Difference between means (B - A) ± SEM	3,436 ± 0,2910				Maximum	0.7088	4.409
													95% confidence interval	1,702 to 4,152					95% confidence interval	2,628 to 4,244				Mean	0.5539	3.99
													R squared (eta squared)	0.9167					R squared (eta squared)	0.9721				Std. Deviation	0.1606	0.4778
													F test to compare variances						F test to compare variances					Std. Error of Mean	0.0927	0.2758
													F, DFn, Dfd	5,431, 2, 2					F, DFn, Dfd	8,855, 2, 2				Lower 95% CI	0.155	2.803
													P value	0.311					P value	0.203				Upper 95% CI	0.9527	5.177
													P value summary	ns					P value summary	ns
													Significantly different (P < 0.05)?	No					Significantly different (P < 0.05)?	No
													Tlr3_1 CD44H	CTR	OXP				Tlr3_1 CD44L	CTR	OXP			TLR3-3 CD44H	CTR	OXP
													Sample size (N)	3	3				Sample size (N)	3	3			Minimum	0.359	3.834
													Shapiro-Wilk test						Shapiro-Wilk test					25% Percentile	0.359	3.834
													W	0.775	0.9677				W	0.7871	0.9924			Median	0.8129	4.152
													P value	0.0562	0.6547				P value	0.0841	0.8336			75% Percentile	0.8286	4.317
													Passed normality test (alpha=0.05)?	Yes	Yes				Passed normality test (alpha=0.05)?	Yes	Yes			Maximum	0.8286	4.317
													P value summary	ns	ns				P value summary	ns	ns			Mean	0.6668	4.101
													Unpaired t test						Unpaired t test					Std. Deviation	0.2667	0.2457
													P value	<0,0001					P value	0.0001				Std. Error of Mean	0.154	0.1418
													P value summary	****					P value summary	***				Lower 95% CI	0.00429	3.491
													Significantly different (P < 0.05)?	Yes					Significantly different (P < 0.05)?	Yes				Upper 95% CI	1.329	4.712
													One- or two-tailed P value?	Two-tailed					One- or two-tailed P value?	Two-tailed				TLR3-3 CD44L	CTR	OXP
													t, df	t=16,40, df=4					t, df	t=15,25, df=4				Minimum	0.4908	4.02
													How big is the difference?						How big is the difference?					25% Percentile	0.4908	4.02
													Mean of column A	0.6668					Mean of column A	0.7713				Median	0.9009	4.292
													Mean of column B	4.101					Mean of column B	4.324				75% Percentile	0.9223	4.661
													Difference between means (B - A) ± SEM	3,434 ± 0,2094					Difference between means (B - A) ± SEM	3,553 ± 0,2329				Maximum	0.9223	4.661
													95% confidence interval	2,853 to 4,016					95% confidence interval	2,906 to 4,200				Mean	0.7713	4.324
													R squared (eta squared)	0.9854					R squared (eta squared)	0.9831				Std. Deviation	0.2432	0.3219
													F test to compare variances						F test to compare variances					Std. Error of Mean	0.1404	0.1859
													F, DFn, Dfd	1,178, 2, 2					F, DFn, Dfd	1,752, 2, 2				Lower 95% CI	0.1672	3.524
													P value	0.9181					P value	0.7267				Upper 95% CI	1.375	5.124
													P value summary	ns					P value summary	ns
													Significantly different (P < 0.05)?	No					Significantly different (P < 0.05)?	No
													Tlr3_2 CD44H	CTR	OXP				Tlr3_2 CD44L	CTR	OXP			TLR3-4 CD44H	CTR	OXP
													Sample size (N)	3	3				Sample size (N)	3	3			Minimum	0.2931	5.222
													Shapiro-Wilk test						Shapiro-Wilk test					25% Percentile	0.2931	5.222
													W	0.9386	0.9961				W	0.9976	0.9665			Median	0.3446	5.434
													P value	0.5218	0.8811				P value	0.9063	0.6487			75% Percentile	0.4779	5.697
													Passed normality test (alpha=0.05)?	Yes	Yes				Passed normality test (alpha=0.05)?	Yes	Yes			Maximum	0.4779	5.697
													P value summary	ns	ns				P value summary	ns	ns			Mean	0.3719	5.451
													Unpaired t test						Unpaired t test					Std. Deviation	0.09534	0.238
													P value	<0,0001					P value	0.0009				Std. Error of Mean	0.05505	0.1374
													P value summary	****					P value summary	***				Lower 95% CI	0.135	4.86
													Significantly different (P < 0.05)?	Yes					Significantly different (P < 0.05)?	Yes				Upper 95% CI	0.6087	6.042
													One- or two-tailed P value?	Two-tailed					One- or two-tailed P value?	Two-tailed				TLR3-4 CD44L	CTR	OXP
													t, df	t=34,32, df=4					t, df	t=8,941, df=4				Minimum	0.5464	4.452
													How big is the difference?						How big is the difference?					25% Percentile	0.5464	4.452
													Mean of column A	0.3719					Mean of column A	0.8339				Median	0.8171	4.972
													Mean of column B	5.451					Mean of column B	5.136				75% Percentile	1.138	5.984
													Difference between means (B - A) ± SEM	5,079 ± 0,1480					Difference between means (B - A) ± SEM	4,302 ± 0,4812				Maximum	1.138	5.984
													95% confidence interval	4,668 to 5,490					95% confidence interval	2,966 to 5,638				Mean	0.8339	5.136
													R squared (eta squared)	0.9966					R squared (eta squared)	0.9523				Std. Deviation	0.2963	0.779
													F test to compare variances						F test to compare variances					Std. Error of Mean	0.171	0.4498
													F, DFn, Dfd	6,230, 2, 2					F, DFn, Dfd	6,914, 2, 2				Lower 95% CI	0.09796	3.201
													P value	0.2766					P value	0.2527				Upper 95% CI	1.57	7.071
													P value summary	ns					P value summary	ns
													Significantly different (P < 0.05)?	No					Significantly different (P < 0.05)?	No
													Ticam_1 CD44H	CTR	OXP				Ticam_1 CD44L	CTR	OXP			TRIF-1 CD44H	CTR	OXP
													Sample size (N)	3	3				Sample size (N)	3	3			Minimum	0.3326	4.038
													Shapiro-Wilk test						Shapiro-Wilk test					25% Percentile	0.3326	4.038
													W	0.9876	0.9728				W	0.9516	0.8422			Median	0.4762	4.222
													P value	0.7869	0.6834				P value	0.5766	0.2197			75% Percentile	0.573	4.556
													Passed normality test (alpha=0.05)?	Yes	Yes				Passed normality test (alpha=0.05)?	Yes	Yes			Maximum	0.573	4.556
													P value summary	ns	ns				P value summary	ns	ns			Mean	0.4606	4.272
													Unpaired t test						Unpaired t test					Std. Deviation	0.121	0.2624
													P value	<0,0001					P value	0.0003				Std. Error of Mean	0.06983	0.1515
													P value summary	****					P value summary	***				Lower 95% CI	0.1602	3.62
													Significantly different (P < 0.05)?	Yes					Significantly different (P < 0.05)?	Yes				Upper 95% CI	0.7611	4.924
													One- or two-tailed P value?	Two-tailed					One- or two-tailed P value?	Two-tailed				TRIF-1 CD44L	CTR	OXP
													t, df	t=22,85, df=4					t, df	t=11,48, df=4				Minimum	0.1788	4.34
													How big is the difference?						How big is the difference?					25% Percentile	0.1788	4.34
													Mean of column A	0.4606					Mean of column A	0.2742				Median	0.2457	4.495
													Mean of column B	4.272					Mean of column B	4.804				75% Percentile	0.3983	5.578
													Difference between means (B - A) ± SEM	3,811 ± 0,1668					Difference between means (B - A) ± SEM	4,530 ± 0,3947				Maximum	0.3983	5.578
													95% confidence interval	3,348 to 4,275					95% confidence interval	3,434 to 5,626				Mean	0.2742	4.804
													R squared (eta squared)	0.9924					R squared (eta squared)	0.9705				Std. Deviation	0.1125	0.6744
													F test to compare variances						F test to compare variances					Std. Error of Mean	0.06496	0.3893
													F, DFn, Dfd	4,706, 2, 2					F, DFn, Dfd	35,92, 2, 2				Lower 95% CI	-0.005271	3.129
													P value	0.3505					P value	0.0542				Upper 95% CI	0.5538	6.479
													P value summary	ns					P value summary	ns
													Significantly different (P < 0.05)?	No					Significantly different (P < 0.05)?	No
													Ticam_2 CD44H	CTR	OXP				Ticam_2 CD44L	CTR	OXP			TRIF-2 CD44H	CTR	OXP
													Sample size (N)	3	3				Sample size (N)	3	3			Minimum	1.234	4.688
													Shapiro-Wilk test						Shapiro-Wilk test					25% Percentile	1.234	4.688
													W	0.947	0.8704				W	0.8741	0.8882			Median	1.374	5.202
													P value	0.5562	0.2966				P value	0.3074	0.3488			75% Percentile	1.71	5.304
													Passed normality test (alpha=0.05)?	Yes	Yes				Passed normality test (alpha=0.05)?	Yes	Yes			Maximum	1.71	5.304
													P value summary	ns	ns				P value summary	ns	ns			Mean	1.439	5.065
													Unpaired t test						Unpaired t test					Std. Deviation	0.2446	0.33
													P value	0.0001					P value	0.0006				Std. Error of Mean	0.1412	0.1905
													P value summary	***					P value summary	***				Lower 95% CI	0.8314	4.245
													Significantly different (P < 0.05)?	Yes					Significantly different (P < 0.05)?	Yes				Upper 95% CI	2.047	5.885
													One- or two-tailed P value?	Two-tailed					One- or two-tailed P value?	Two-tailed				TRIF-2 CD44L	CTR	OXP
													t, df	t=15,29, df=4					t, df	t=10,01, df=4				Minimum	0.4764	3.534
													How big is the difference?						How big is the difference?					25% Percentile	0.4764	3.534
													Mean of column A	1.439					Mean of column A	0.5539				Median	0.5104	4.494
													Mean of column B	5.065					Mean of column B	4.251				75% Percentile	0.675	4.724
													Difference between means (B - A) ± SEM	3,626 ± 0,2372					Difference between means (B - A) ± SEM	3,697 ± 0,3695				Maximum	0.675	4.724
													95% confidence interval	2,967 to 4,284					95% confidence interval	2,671 to 4,723				Mean	0.5539	4.251
													R squared (eta squared)	0.9832					R squared (eta squared)	0.9616				Std. Deviation	0.1062	0.6311
													F test to compare variances						F test to compare variances					Std. Error of Mean	0.06134	0.3644
													F, DFn, Dfd	1,820, 2, 2					F, DFn, Dfd	35,28, 2, 2				Lower 95% CI	0.29	2.683
													P value	0.7092					P value	0.0551				Upper 95% CI	0.8178	5.818
													P value summary	ns					P value summary	ns
													Significantly different (P < 0.05)?	No					Significantly different (P < 0.05)?	No
													Ifih_1 CD44H	CTR	OXP				Ifih_1 CD44L	CTR	OXP			MDA5 85 CD44H	CTR	OXP
													Sample size (N)	3	3				Sample size (N)	3	3			Minimum	1.216	4.91
													Shapiro-Wilk test						Shapiro-Wilk test					25% Percentile	1.216	4.91
													W	0.9837	0.9845				W	0.981	0.8916			Median	1.814	5.855
													P value	0.7557	0.7614				P value	0.7362	0.3592			75% Percentile	2.193	7.325
													Passed normality test (alpha=0.05)?	Yes	Yes				Passed normality test (alpha=0.05)?	Yes	Yes			Maximum	2.193	7.325
													P value summary	ns	ns				P value summary	ns	ns			Mean	1.741	6.03
													Unpaired t test						Unpaired t test					Std. Deviation	0.4926	1.217
													P value	0.0048					P value	0.0007				Std. Error of Mean	0.2844	0.7026
													P value summary	**					P value summary	***				Lower 95% CI	0.5173	3.007
													Significantly different (P < 0.05)?	Yes					Significantly different (P < 0.05)?	Yes				Upper 95% CI	2.965	9.053
													One- or two-tailed P value?	Two-tailed					One- or two-tailed P value?	Two-tailed				MDA5 85 CD44L	CTR	OXP
													t, df	t=5,658, df=4					t, df	t=9,430, df=4				Minimum	0.08412	3.022
													How big is the difference?						How big is the difference?					25% Percentile	0.08412	3.022
													Mean of column A	1.741					Mean of column A	0.4464				Median	0.3832	3.147
													Mean of column B	6.03					Mean of column B	3.274				75% Percentile	0.872	3.653
													Difference between means (B - A) ± SEM	4,289 ± 0,7580					Difference between means (B - A) ± SEM	2,828 ± 0,2999				Maximum	0.872	3.653
													95% confidence interval	2,184 to 6,393					95% confidence interval	1,995 to 3,661				Mean	0.4464	3.274
													R squared (eta squared)	0.8889					R squared (eta squared)	0.957				Std. Deviation	0.3977	0.3341
													F test to compare variances						F test to compare variances					Std. Error of Mean	0.2296	0.1929
													F, DFn, Dfd	6,102, 2, 2					F, DFn, Dfd	1,418, 2, 2				Lower 95% CI	-0.5416	2.445
													P value	0.2816					P value	0.8273				Upper 95% CI	1.434	4.104
													P value summary	ns					P value summary	ns
													Significantly different (P < 0.05)?	No					Significantly different (P < 0.05)?	No
													Ifih_2 CD44H	CTR	OXP				Ifih_2 CD44L	CTR	OXP			MDA5 89 CD44H	CTR	OXP
													Sample size (N)	3	3				Sample size (N)	3	3			Minimum	1.379	4.975
													Shapiro-Wilk test						Shapiro-Wilk test					25% Percentile	1.379	4.975
													W	0.8942	0.9506				W	0.9126	0.9616			Median	1.473	6.023
													P value	0.3671	0.5718				P value	0.4267	0.6235			75% Percentile	1.496	6.477
													Passed normality test (alpha=0.05)?	Yes	Yes				Passed normality test (alpha=0.05)?	Yes	Yes			Maximum	1.496	6.477
													P value summary	ns	ns				P value summary	ns	ns			Mean	1.449	5.825
													Unpaired t test with Welch's correction						Unpaired t test					Std. Deviation	0.06181	0.7702
													P value	0.0098					P value	0.007				Std. Error of Mean	0.03569	0.4447
													P value summary	**					P value summary	**				Lower 95% CI	1.296	3.911
													Significantly different (P < 0.05)?	Yes					Significantly different (P < 0.05)?	Yes				Upper 95% CI	1.603	7.738
													One- or two-tailed P value?	Two-tailed					One- or two-tailed P value?	Two-tailed				MDA5 89 CD44L	CTR	OXP
													Welch-corrected t, df	t=9,808, df=2,026					t, df	t=5,098, df=4				Minimum	0.04047	1.716
													How big is the difference?						How big is the difference?					25% Percentile	0.04047	1.716
													Mean of column A	1.449					Mean of column A	0.2928				Median	0.183	2.573
													Mean of column B	5.825					Mean of column B	2.426				75% Percentile	0.655	2.99
													Difference between means (B - A) ± SEM	4,376 ± 0,4461					Difference between means (B - A) ± SEM	2,133 ± 0,4185				Maximum	0.655	2.99
													95% confidence interval	2,479 to 6,272					95% confidence interval	0,9714 to 3,295				Mean	0.2928	2.426
													R squared (eta squared)	0.9794					R squared (eta squared)	0.8666				Std. Deviation	0.3216	0.6496
													F test to compare variances						F test to compare variances					Std. Error of Mean	0.1857	0.375
													F, DFn, Dfd	155,3, 2, 2					F, DFn, Dfd	4,078, 2, 2				Lower 95% CI	-0.5062	0.8125
													P value	0.0128					P value	0.3938				Upper 95% CI	1.092	4.04
													P value summary	*					P value summary	ns
													Significantly different (P < 0.05)?	Yes					Significantly different (P < 0.05)?	No
													Mavs_1 CD44H	CTR	OXP				Mavs_1 CD44L	CTR	OXP			MAVS 40 CD44H	CTR	OXP
													Sample size (N)	3	3				Sample size (N)	3	3			Minimum	0.2105	0.8913
													Shapiro-Wilk test						Shapiro-Wilk test					25% Percentile	0.2105	0.8913
													W	0.9532	0.8866				W	0.7809	0.9233			Median	0.2574	0.9107
													P value	0.5836	0.3439				P value	0.0698	0.4639			75% Percentile	0.2783	0.993
													Passed normality test (alpha=0.05)?	Yes	Yes				Passed normality test (alpha=0.05)?	Yes	Yes			Maximum	0.2783	0.993
													P value summary	ns	ns				P value summary	ns	ns			Mean	0.2487	0.9317
													Unpaired t test						Unpaired t test					Std. Deviation	0.03472	0.05401
													P value	<0,0001					P value	0.0128				Std. Error of Mean	0.02005	0.03118
													P value summary	****					P value summary	*				Lower 95% CI	0.1625	0.7975
													Significantly different (P < 0.05)?	Yes					Significantly different (P < 0.05)?	Yes				Upper 95% CI	0.335	1.066
													One- or two-tailed P value?	Two-tailed					One- or two-tailed P value?	Two-tailed				MAVS 40 CD44L	CTR	OXP
													t, df	t=18,42, df=4					t, df	t=4,290, df=4				Minimum	0.1294	0.7867
													How big is the difference?						How big is the difference?					25% Percentile	0.1294	0.7867
													Mean of column A	0.2487					Mean of column A	0.1849				Median	0.136	0.9511
													Mean of column B	0.9317					Mean of column B	1.06				75% Percentile	0.2892	1.443
													Difference between means (B - A) ± SEM	0,6829 ± 0,03707					Difference between means (B - A) ± SEM	0,8755 ± 0,2041				Maximum	0.2892	1.443
													95% confidence interval	0,5800 to 0,7859					95% confidence interval	0,3088 to 1,442				Mean	0.1849	1.06
													R squared (eta squared)	0.9884					R squared (eta squared)	0.8214				Std. Deviation	0.09043	0.3418
													F test to compare variances						F test to compare variances					Std. Error of Mean	0.05221	0.1973
													F, DFn, Dfd	2,419, 2, 2					F, DFn, Dfd	14,28, 2, 2				Lower 95% CI	-0.03976	0.2114
													P value	0.5849					P value	0.1309				Upper 95% CI	0.4095	1.909
													P value summary	ns					P value summary	ns
													Significantly different (P < 0.05)?	No					Significantly different (P < 0.05)?	No
													Mavs_2 CD44H	CTR	OXP				Mavs_2 CD44L	CTR	OXP			MAVS 45 CD44H	CTR	OXP
													Sample size (N)	3	3				Sample size (N)	3	3			Minimum	0.1401	1.543
													Shapiro-Wilk test						Shapiro-Wilk test					25% Percentile	0.1401	1.543
													W	0.9125	0.7877				W	0.8544	0.9304			Median	0.2284	1.61
													P value	0.4264	0.0855				P value	0.2524	0.49			75% Percentile	0.521	2.875
													Passed normality test (alpha=0.05)?	Yes	Yes				Passed normality test (alpha=0.05)?	Yes	Yes			Maximum	0.521	2.875
													P value summary	ns	ns				P value summary	ns	ns			Mean	0.2965	2.01
													Unpaired t test						Unpaired t test with Welch's correction					Std. Deviation	0.1994	0.7503
													P value	0.0187					P value	0.0014				Std. Error of Mean	0.1151	0.4332
													P value summary	*					P value summary	**				Lower 95% CI	-0.1988	0.1459
													Significantly different (P < 0.05)?	Yes					Significantly different (P < 0.05)?	Yes				Upper 95% CI	0.7918	3.873
													One- or two-tailed P value?	Two-tailed					One- or two-tailed P value?	Two-tailed				MAVS 45 CD44L	CTR	OXP
													t, df	t=3,822, df=4					Welch-corrected t, df	t=23,58, df=2,088				Minimum	0.1103	1.233
													How big is the difference?						How big is the difference?					25% Percentile	0.1103	1.233
													Mean of column A	0.2965					Mean of column A	0.1252				Median	0.1309	1.358
													Mean of column B	2.01					Mean of column B	1.331				75% Percentile	0.1343	1.402
													Difference between means (B - A) ± SEM	1,713 ± 0,4482					Difference between means (B - A) ± SEM	1,206 ± 0,05115				Maximum	0.1343	1.402
													95% confidence interval	0,4688 to 2,958					95% confidence interval	0,9946 to 1,417				Mean	0.1252	1.331
													R squared (eta squared)	0.7851					R squared (eta squared)	0.9963				Std. Deviation	0.01301	0.08764
													F test to compare variances						F test to compare variances					Std. Error of Mean	0.00751	0.0506
													F, DFn, Dfd	14,16, 2, 2					F, DFn, Dfd	45,39, 2, 2				Lower 95% CI	0.09286	1.114
													P value	0.1319					P value	0.0431				Upper 95% CI	0.1575	1.549
													P value summary	ns					P value summary	*
													Significantly different (P < 0.05)?	No					Significantly different (P < 0.05)?	Yes

## Sheet: 2c
Klf4	CTR	SEM	N	IFN-I	SEM	N	OXP 3uM	SEM	N	OXP 30uM	SEM	N	OXP 300uM	SEM	N		statistics example for each gene of each clone of each treatment
Wt_1	1	4.29019	2	25.668	0.017431	2	140.821	0.403668	2	337.516	0.205683	2	6.48696	0.817317	2		Column B	IFN
Wt_2	1	0.394837	2	22.7024	0.001821	2	182.898	0.171904	2	254.028	0.476045	2	4.18895	0	2		vs.	vs,
Ifnar_1	1	1.78408	2	0.004328	0.103562	2	0.12003	3.82885	2	3.35115	1.30966	2	0.001229	7.61124	2		Column A	NT
Ifnar_2	1	4.42525	2	0.182508	0.55004	2	0.094255	0.494078	2	0.130216	0.161344	2	4.84e-07	6.14764	2
Sting_1	1	0.31456	2	0.077525	0.206747	2	0.352365	0.956903	2	0.012554	0.309341	2	0.000206	7.2894	2		Unpaired t test with Welch's correction
Tlr3_1	1	0.442545	2	11.3978	0.175531	2	5.01124	0.753947	2	0.000514	2.6904	2	18.2238	0.665576	2		P value	0.01
Tlr3_2	1	0.414216	2	0.921718	0.520213	2	0.123517	0	2	0.058134	0.6392	2	3.73e-05	0.6392	2		P value summary	*
Ticam_1	1	0.054686	2	4.20336	0.135374	2	0.320155	0.10346	2	0.152185	0.648968	2	7.29461	0	2		Significantly different? (P < 0.05)	Yes
Ticam_2	1	0.184821	2	2.20356	0.150834	2	0.159487	0.016776	2	0.041169	0.110547	2	2.70292	0	2		One- or two-tailed P value?	Two-tailed
Ifih_1	1	0.516919	2	33.0622	0.042221	2	1.22422	0.023515	2	1.55971	0.340787	2	7.19137	5.90786	2		Welch-corrected t, df	t=62,42 df=1,004
Ifih_2	1	0.062479	2	1014.15	0.094522	2	8.84456	0.163056	2	2.45432	0.922062	2	556.484	0	2
Mavs_1	1	1.8326	2	13.1032	0.131174	2	1.90494	0	2	1.04274	1.81165	2	817.019	0	2		How big is the difference?
Mavs_2	1	0.69031	2	12.4303	0.623752	2	0.701944	0.257945	2	0.813258	0.049154	2	44.3099	0	2		Mean ± SEM of column A	1,000 ± 0,3948 N=2
																	Mean ± SEM of column B	25,67 ± 0,01743 N=2
Myc																	Difference between means	24,67 ± 0,3952
Wt_1	1	0.037439	2	4.36481	0.081551	2	6.33277	0.020453	2	39.2323	0.816223	2	0.009374	6.13733	2		95% confidence interval	19,69 to 29,64
Wt_2	1	0.409056	2	68.2326	0.698954	2	230.412	0.432882	2	325.834	0.573272	2	0.096977	3.23713	2		R square	0.9997
Ifnar_1	1	0.377676	2	0.014333	1.78062	2	1.40014	0.901144	2	5.19857	0.726063	2	0.012052	4.56052	2
Ifnar_2	1	0.808048	2	7.05934	0.080399	2	2.89889	0.013158	2	2.37375	0.688204	2	0.000133	2.7915	2		F test to compare variances
Sting_1	1	0.324316	2	0.326805	0.048341	2	1.81045	0.070402	2	0.160732	0.243242	2	0.014533	1.03259	2		F,DFn, Dfd
Tlr3_1	1	0.441917	2	8.17146	0.037593	2	3.71233	0.414986	2	0.024823	0.362735	2	91.3732	1.26262	2		P value
Tlr3_2	1	21.1863	2	3.26475	0.846643	2	1.53379	0.261099	2	2.38101	0.31867	2	46.7504	0	2		P value summary
Ticam_1	1	2.85169	2	0.677912	0.20341	2	12.3702	0.166795	2	1.47519	0.603651	2	1739.3	0	2		Significantly different? (P < 0.05)
Ticam_2	1	0.14013	2	20.5973	0.02832	2	0.136751	0.169479	2	0.0416	0.029369	2	2.49895	6.74676	2		Number of values	2	2
Ifih_1	1	0.380402	2	28.3645	0.013676	2	0.580333	0.220243	2	1.62939	0.18216	2	3.39415	0	2
Ifih_2	1	0.081413	2	151.716	1.38551	2	6.98057	0.265683	2	1.39314	0.473348	2	228.745	6.25839	2		Minimum
Mavs_1	1	0.093241	2	2.13166	0.005366	2	1.64035	0.845875	2	1.22847	1.09142	2	302.81	4.92673	2		25% Percentile
Mavs_2	1	0.24537	2	1.184	0.122594	2	0.143353	0.240985	2	0.47333	0.120793	2	24.1204	0	2		Median
																	75% Percentile
Oct3/4																	Maximum
Wt_1	1	0	2	17.1746	0.412792	2	28.1701	0.369431	2	23.6162	0.014545	2	482.166	0.150751	2
Wt_2	1	0	2	135.227	0.825539	2	11964.1	0.536229	2	260456	0.485833	2	37303.4	1.62956	2		Mean	1	25.67
Ifnar_1	1	0.000107	2	0.000455	0.571923	2	0.000448	0.138502	2	0.005917	0.786362	2	1.63e-07	0	2		Std. Deviation	0.5584	0.02465
Ifnar_2	1	0.037189	2	0.056538	0.66356	2	0.002062	3.2526	2	0.003951	3.73374	2	0.002842	0	2		Std. Error of Mean	0.3948	0.01743
Sting_1	1	0.100535	2	0.200526	0.669292	2	1.15804	0.138435	2	2.17974	0.378653	2	5.90109	0.175063	2
Tlr3_1	1	0.327623	2	15322.9	0.146746	2	4.96408	0.762204	2	7.7218	0	2	75.9871	1.22464	2		Lower 95% CI	-4.017	25.45
Tlr3_2	1	1.54002	2	1.78691	0.070676	2	0.002911	0	2	9.18888	1.17191	2	2504.53	8.91797	2		Upper 95% CI	6.017	25.89
Ticam_1	1	0.007758	2	16.2133	0.104082	2	0.000102	0	2	7.58e-05	0	2	0.003251	6.08502	2
Ticam_2	1	0	2	3017.36	0.144774	2	6594.25	0.476436	2	3288.96	0.121017	2	49.7572	5.53719	2
Ifih_1	1	0.31655	2	266.081	3.55078	2	2.06079	0	2	0.907944	0	2	162046	4.8135	2
Ifih_2	1	0	2	13741.7	0.075276	2	40.5596	0	2	97.2288	0.290453	2	6113.28	4.68827	2
Mavs_1	1	3.29937	2	11.086	0.84016	2	7.62953	0.980069	2	4.99013	0.449895	2	26.6609	0.242289	2
Mavs_2	1	0.652234	2	10.2359	0.040221	2	1.53046	0.199835	2	15.568	0.039876	2	329.616	4.54564	2
Sox2
Wt_1	1	0.366425	2	4.87186	0.440891	2	6.00105	0.264912	2	18.6711	0.280826	2	37.8674	0.310754	2
Wt_2	1	1.74345	2	15.9592	0.064008	2	432.55	0.622502	2	1504.85	0	2	26.593	5.19484	2
Ifnar_1	1	0.158218	2	0.000167	0.272738	2	0.000641	0.273457	2	0.000939	0.215924	2	4.19e-06	1.07408	2
Ifnar_2	1	0.511651	2	0.002295	0.415415	2	1.38e-05	0	2	0.000737	5.28293	2	0.002712	0	2
Sting_1	1	0.161188	2	3.28784	0.224282	2	2.46347	0.761483	2	3.44517	0.464611	2	26.927	0.212911	2
Tlr3_1	1	2.17378	2	0.880482	0.023491	2	1.94548	0.687686	2	0.002473	5.23754	2	3.51814	0.408004	2
Tlr3_2	1	2.13137	2	8.22907	0.104658	2	0.20813	1.6925	2	1.60706	0.145636	2	47738.2	1.46336	2
Ticam_1	1	0.095113	2	14.1876	1.06815	2	78.6923	0.447164	2	37.0391	0.777491	2	1253.57	0	2
Ticam_2	1	0.144044	2	28.3159	0.045953	2	0.17507	0.298839	2	0.105186	0.389243	2	0.090579	3.07389	2
Ifih_1	1	0.635266	2	14.6222	0.114637	2	0.913918	0.487762	2	1.06368	0.663448	2	276.111	4.45965	2
Ifih_2	1	0.022908	2	122.772	0.145699	2	1.90312	0.416232	2	0.369005	0.3866	2	94.0471	0	2
Mavs_1	1	0	2	1.19367	0	2	0.422509	1	2	0.144706	0	2	17.7243	1	2
Mavs_2	1	0	2	5.87932	0	2	0.598277	0	2	0.892203	0	2	47.0051	0	2
Nanog
Wt_1	1	0	2	207.256	0.9257	2	138.021	0.194117	2	193.997	0.824644	2	1452.87	0.253216	2
Wt_2	1	0	2	13.4642	0.191979	2	947.371	0.510102	2	3020.72	0.538453	2	137.923	0	2
Ifnar_1	1	1.84514	2	0.00087	0.369713	2	0.014631	0.37216	2	0.138055	0.528913	2	0.003676	2.89892	2
Ifnar_2	1	1.84514	2	0.002209	6.25875	2	0.115948	8.73742	2	1.06335	0.287302	2	0.232945	3.33963	2
Sting_1	1	0.511794	2	1.88196	0.166968	2	3.67875	0.193422	2	6.29426	0.41118	2	29.0943	0.321323	2
Tlr3_1	1	0.384982	2	0.260061	0.562802	2	0.002255	4.12702	2	0.024796	5.23269	2	5.4935	0.396684	2
Tlr3_2	1	0.154709	2	507.768	0.229697	2	0.025063	0	2	0.282212	3.4532	2	4086.96	4.09429	2
Ticam_1	1	0.477552	2	6.82059	1.65447	2	5.85006	0.546334	2	9.23693	0	2	90.8626	7.39525	2
Ticam_2	1	0.324615	2	16.4425	0.093053	2	114.127	0.206442	2	58.6203	0.756651	2	4.47894	0.372481	2
Ifih_1	1	0	2	2777.86	0.00251	2	2.06079	0	2	518.282	0	2	41941.7	2.05062	2
Ifih_2	1	0	2	13323.5	0.11607	2	86.2758	3.92199	2	260.824	4.97353	2	1050.42	0.199213	2
Mavs_1	1	0.030835	2	18.8006	0.234511	2	456.438	0.572342	2	81.5031	0.812066	2	2460.03	2.90225	2
Mavs_2	1	0.676047	2	49.3591	0.44618	2	2.06904	0.337675	2	380.257	0.250953	2	14387	2.8901	2
Hes1
Wt_1	1	0	2	2468.11	0.419708	2	246.397	0.147142	2	1724.1	0.778181	2	1684.37	1.07149	2
Wt_2	1	0.683575	2	21.9306	0.341158	2	650.45	0.160711	2	1.46107	0	2	16.3682	2.262	2
Ifnar_1	1	0.686453	2	0.000329	2.81628	2	0.001533	0.757967	2	0.004216	1.36578	2	6.38e-05	3.48647	2
Ifnar_2	1	0.86266	2	0.105838	0.136737	2	0.001068	5.94034	2	0.000403	4.07723	2	1.93e-07	5.47937	2
Sting_1	1	0.290403	2	0.731335	1.79202	2	14.9805	0.992726	2	1.13448	0.28547	2	27.5121	0.73049	2
Tlr3_1	1	0.072683	2	3.03547	1.07315	2	6.28909	0.460391	2	38.8892	17.4218	2	145.891	1.44168	2
Tlr3_2	1	0.355937	2	0.150524	0.154986	2	0.002337	4.73546	2	3.0711	2.92692	2	18237.8	1.34986	2
Ticam_1	1	0.359024	2	59.4708	0.008316	2	2.26827	0.217297	2	1.35586	0.888777	2	52.0799	0	2
Ticam_2	1	0.878044	2	29.6089	0.314408	2	1.77254	0.371652	2	0.373365	0	2	14.4562	4.52596	2
Ifih_1	1	3.6781	2	25.5932	0.04437	2	0.023181	4.38382	2	5.89263	0.176575	2	1970.57	1.50503	2
Ifih_2	1	0.038303	2	366.318	0.059102	2	10.6645	0.166601	2	1.34558	0.821985	2	471.743	0	2
Mavs_1	1	0.035034	2	17.6388	0.242484	2	3.89138	1.68335	2	2.72703	0.236244	2	155.767	5.14129	2
Mavs_2	1	0.718315	2	1.87164	0.106503	2	5.4416	0.314263	2	41.6402	0.745565	2	109.122	0.108262	2
Nes
Wt_1	1	0.850438	2	10.9556	0.280836	2	5.56154	0.790085	2	118.395	0.503626	2	6.90049	2.5299	2
Wt_2	1	0	2	7.7366	0.165723	2	246.589	0.28096	2	6165.06	0	2	1.99232	0.392739	2
Ifnar_1	1	0.174514	2	0.002707	0.186011	2	0.00245	1.6728	2	0.028244	1.32238	2	3.44e-08	0	2
Ifnar_2	1	3.173	2	0.086844	0.083806	2	0.000664	6.58679	2	9.5e-06	0	2	7.68e-08	5.47937	2
Sting_1	1	1.69979	2	0.015004	0.24819	2	0.057168	0.148433	2	0.019381	0.260096	2	0.138808	0.229485	2
Tlr3_1	1	0.716905	2	0.833842	0.009139	2	0.725655	0.278401	2	0.040701	0.964881	2	16.7324	0.431849	2
Tlr3_2	1	0.288207	2	0.051076	0.765361	2	0.074931	0.233585	2	0.110509	0.211902	2	1258.36	1.46846	2
Ticam_1	1	0.219235	2	38.6524	0.084918	2	1.54337	0.327086	2	0.390416	0.450652	2	3.21475	0.886077	2
Ticam_2	1	0.38403	2	4.16108	0.094805	2	0.14359	0.639438	2	0.158598	0.248818	2	0.087759	2.5012	2
Ifih_1	1	0	2	1.45803	0.000329	2	0.007858	0	2	0.003462	0	2	5826.98	4.75227	2
Ifih_2	1	0	2	151.929	0.317206	2	1.80731	0.172294	2	0.984966	0.780878	2	2.97677	1.32878	2
Mavs_1	1	0.196139	2	1.20483	0.242484	2	5.6009	0.34409	2	2.20469	0.375844	2	4.13663	0.217508	2
Mavs_2	1	0.735283	2	1.11687	0.092595	2	0.410061	0.356724	2	0.288487	0.390925	2	12.6585	0.559286	2

## Sheet: 2d
MCA205		Klf4			Myc			Oct3/4			Sox2			Nanog			Hes1			Nes					MCA205								MCA205								MCA205								MCA205
		MEAN	SEM	N	MEAN	SEM	N	MEAN	SEM	N	MEAN	SEM	N	MEAN	SEM	N	MEAN	SEM	N	MEAN	SEM	N			Table Analyzed	KLF4 DOX 0,25	Table Analyzed	KLF4 DOX 2,5	Table Analyzed	KLF4 DOX 2,5			Table Analyzed	MYC DOX 0,25	Table Analyzed	MYC DOX 2,5	Table Analyzed	MYC DOX 25			Table Analyzed	OCT DOX 0,25	Table Analyzed	OCT DOX 2,5	Table Analyzed	OCT DOX 25			Table Analyzed
DOX	0,25 uM	77.8221	0.3671	3	0.730352	0.106584	3	3.30798	0.482256	3	6.38872	0.570453	3	9.34743	0.268089	3	1.2568	0.46559	3	4.46021	0.024855	3
	2,5 uM	55.6471	0.0827435	3	2.17502	0.235169	3	21.1277	1.35512	3	12.3205	0.225184	3	46.2275	1.55557	3	3.7261	0.306178	3	3.04285	0.337373	3			Column B	DX 0,25	Column B	DX 2,5	Column B	DX 25			Column B	DX 0,25	Column B	DX 2,5	Column B	DX 25			Column B	DX 0,25	Column B	DX 2,5	Column B	DX 25			Column B
	25 uM	15.0309	0.0398209	3	1.29089	0.25551	3	23.4243	0.866849	3	56.2321	0.754185	3	1365.7	0.360382	3	84.004	0.035226	3	1.78028	0.279418	3			vs.	vs,	vs.	vs,	vs.	vs,			vs.	vs,	vs.	vs,	vs.	vs,			vs.	vs,	vs.	vs,	vs.	vs,			vs.
OXP	3 uM	59.0556	0.0382157	3	4.54514	0.155787	3	5.66303	0.422142	3	3.11308	0.339645	3	0.0992121	0.225619	3	0.598385	0.828841	3	0.463961	0.0336154	3			Column A	CTR	Column A	CTR	Column A	CTR			Column A	CTR	Column A	CTR	Column A	CTR			Column A	CTR	Column A	CTR	Column A	CTR			Column A
	30 uM	11.7235	0.255995	3	1.69843	0.01776	3	9.44664	0.260026	3	7.11041	0.268564	3	10.4037	0.524329	3	9.02886	0.390344	3	0.53621	0.0960517	3
	300 uM	2.31234	0.0368418	3	0.09772	0.24603	3	812.249	0.0341474	3	20.9204	0.133208	3	1387.27	0.542865	3	4.13524	0.104111	3	0.609379	0.623635	3			Unpaired t test with Welch's correction		Unpaired t test with Welch's correction		Unpaired t test with Welch's correction				Unpaired t test with Welch's correction		Unpaired t test with Welch's correction		Unpaired t test with Welch's correction				Unpaired t test with Welch's correction		Unpaired t test with Welch's correction		Unpaired t test with Welch's correction				Unpaired t test with Welch's correction
CDDP	1,5 uM	0.957992	2.19552	3	0.03723	2.65256	3	1.06471	1.50661	3	0.711343	1.55218	3	0.194949	2.70596	3	0.00184196	4.55085	3	0.00354114	5.21741	3			P value	<0,0001	P value	<0,0001	P value	<0,0001			P value	0.1271	P value	0.0378	P value	0.3729			P value	0.041	P value	0.0045	P value	0.0015			P value
	15 uM	4.68293	1.2573	3	0.314261	1.72887	3	12.8786	0.565149	3	10.5342	1.08346	3	14.4709	0.900147	3	0.348601	1.34919	3	0.444501	1.03545	3			P value summary	****	P value summary	****	P value summary	****			P value summary	ns	P value summary	*	P value summary	ns			P value summary	*	P value summary	**	P value summary	**			P value summary
	150 uM	0.00772877	3.88298	3	0.00331049	3.13863	3	8.40667	1.10779	3	0.459451	1.32632	3	2.80692	4.33245	3	0.00139978	4.68142	3	0.00111498	4.60751	3			Significantly different (P < 0.05)?	Yes	Significantly different (P < 0.05)?	Yes	Significantly different (P < 0.05)?	Yes			Significantly different (P < 0.05)?	No	Significantly different (P < 0.05)?	Yes	Significantly different (P < 0.05)?	No			Significantly different (P < 0.05)?	Yes	Significantly different (P < 0.05)?	Yes	Significantly different (P < 0.05)?	Yes			Significantly different (P < 0.05)?
																									One- or two-tailed P value?	Two-tailed	One- or two-tailed P value?	Two-tailed	One- or two-tailed P value?	Two-tailed			One- or two-tailed P value?	Two-tailed	One- or two-tailed P value?	Two-tailed	One- or two-tailed P value?	Two-tailed			One- or two-tailed P value?	Two-tailed	One- or two-tailed P value?	Two-tailed	One- or two-tailed P value?	Two-tailed			One- or two-tailed P value?
AT3		Klf4			Myc			Oct3/4			Sox2			Nanog			Hes1			Nes					Welch-corrected t, df	t=209,3, df=2,000	Welch-corrected t, df	t=660,4, df=2,000	Welch-corrected t, df	t=352,3, df=2,000			Welch-corrected t, df	t=2,530, df=2,000	Welch-corrected t, df	t=4,996, df=2,000	Welch-corrected t, df	t=1,138, df=2,000			Welch-corrected t, df	t=4,786, df=2,000	Welch-corrected t, df	t=14,85, df=2,000	Welch-corrected t, df	t=25,87, df=2,000			Welch-corrected t, df
		MEAN	SEM	N	MEAN	SEM	N	MEAN	SEM	N	MEAN	SEM	N	MEAN	SEM	N	MEAN	SEM	N	MEAN	SEM	N
DOX	0,25 uM	2.30272	0.355256	3	0.22645	0.383482	3	13.7587	1.01745	3	2.14305	0.424976	3	3.78187	0.528286	3	0.23027	0.396608	3	0.014497	1.49273	3			How big is the difference?		How big is the difference?		How big is the difference?				How big is the difference?		How big is the difference?		How big is the difference?				How big is the difference?		How big is the difference?		How big is the difference?				How big is the difference?
	2,5 uM	23.2492	0.830768	3	3.86913	0.578365	3	19.6352	0.137384	3	4.37914	0.502971	3	2.82322	0.241701	3	3.3924	0.753142	3	0.285506	2.51683	3			Mean of column A	1	Mean of column A	1	Mean of column A	1			Mean of column A	1	Mean of column A	1	Mean of column A	1			Mean of column A	1	Mean of column A	1	Mean of column A	1			Mean of column A
	25 uM	6.90453	0.142395	3	0.006863	4.78595	3	0.352569	0.287403	2	0.251144	0.173955	2	0.16904	0.122358	2	0.360017	0.436294	2	0.003192	0	2			Mean of column B	77.82	Mean of column B	55.65	Mean of column B	15.03			Mean of column B	0.7304	Mean of column B	2.175	Mean of column B	1.291			Mean of column B	3.308	Mean of column B	21.13	Mean of column B	23.42			Mean of column B
OXP	3 uM	56.5303	0.817973	5	4.81687	0.56111	4	15.4628	0.053121	3	6.98277	0.205591	4	3.44773	0.159856	5	4.69445	0.892167	4	831.082	1.12572	3			Difference between means (B - A) ± SEM	76,82 ± 0,3671	Difference between means (B - A) ± SEM	54,65 ± 0,08274	Difference between means (B - A) ± SEM	14,03 ± 0,03982			Difference between means (B - A) ± SEM	-0,2696 ± 0,1066	Difference between means (B - A) ± SEM	1,175 ± 0,2352	Difference between means (B - A) ± SEM	0,2909 ± 0,2555			Difference between means (B - A) ± SEM	2,308 ± 0,4823	Difference between means (B - A) ± SEM	20,13 ± 1,355	Difference between means (B - A) ± SEM	22,42 ± 0,8668			Difference between means (B - A) ± SEM
	30 uM	1.07541	0.959807	4	0.606712	0.632806	4	3.43329	1.52988	3	2.09239	0.922119	4	4.0161	0.966575	3	0.051891	0.511805	4	191.463	0.215602	3			95% confidence interval	75,24 to 78,40	95% confidence interval	54,29 to 55,00	95% confidence interval	13,86 to 14,20			95% confidence interval	-0,7282 to 0,1889	95% confidence interval	0,1632 to 2,187	95% confidence interval	-0,8085 to 1,390			95% confidence interval	0,2330 to 4,383	95% confidence interval	14,30 to 25,96	95% confidence interval	18,69 to 26,15			95% confidence interval
	300 uM	0.003018	2.22004	4	0.057594	1.84459	3	0.88798	1.99932	3	1.00031	1.84832	3	2.81899	1.62509	5	0.310134	1.15204	4	110.204	1.28307	3			R squared (eta squared)	1	R squared (eta squared)	1	R squared (eta squared)	1			R squared (eta squared)	0.7619	R squared (eta squared)	0.9258	R squared (eta squared)	0.3932			R squared (eta squared)	0.9197	R squared (eta squared)	0.991	R squared (eta squared)	0.997			R squared (eta squared)
CDDP	1,5 uM	3.53855	3.06302	3	0.970504	0.893634	2	1.75456	1.98333	3	0.401384	0.727606	3	0.160965	0.666764	3	0.510103	0.245422	2	2.18204	5.38652	3
	15 uM	18.9575	1.92568	3	1.00722	0.219638	2	5.67159	0.677763	3	1.56253	0.35275	3	1.56725	0.454782	2	1.10823	0.125437	2	1.6804	5.23879	3			F test to compare variances		F test to compare variances		F test to compare variances				F test to compare variances		F test to compare variances		F test to compare variances				F test to compare variances		F test to compare variances		F test to compare variances				F test to compare variances
	150 uM	0.02432	3.12418	3	5.41e-05	3.50362	3	0.541198	2.8838	3	0.464972	2.68125	3	0.322668	2.49382	3	0.000292	3.10676	3	0.041144	3.21406	3			F, DFn, Dfd	Infinity, 2, 2	F, DFn, Dfd	Infinity, 2, 2	F, DFn, Dfd	Infinity, 2, 2			F, DFn, Dfd	Infinity, 2, 2	F, DFn, Dfd	Infinity, 2, 2	F, DFn, Dfd	Infinity, 2, 2			F, DFn, Dfd	Infinity, 2, 2	F, DFn, Dfd	Infinity, 2, 2	F, DFn, Dfd	Infinity, 2, 2			F, DFn, Dfd
																									P value	<0,0001	P value	<0,0001	P value	<0,0001			P value	<0,0001	P value	<0,0001	P value	<0,0001			P value	<0,0001	P value	<0,0001	P value	<0,0001			P value
																									P value summary	****	P value summary	****	P value summary	****			P value summary	****	P value summary	****	P value summary	****			P value summary	****	P value summary	****	P value summary	****			P value summary
																									Significantly different (P < 0.05)?	Yes	Significantly different (P < 0.05)?	Yes	Significantly different (P < 0.05)?	Yes			Significantly different (P < 0.05)?	Yes	Significantly different (P < 0.05)?	Yes	Significantly different (P < 0.05)?	Yes			Significantly different (P < 0.05)?	Yes	Significantly different (P < 0.05)?	Yes	Significantly different (P < 0.05)?	Yes			Significantly different (P < 0.05)?
																									Data analyzed		Data analyzed		Data analyzed				Data analyzed		Data analyzed		Data analyzed				Data analyzed		Data analyzed		Data analyzed				Data analyzed
																									Sample size, column A	3	Sample size, column A	3	Sample size, column A	3			Sample size, column A	3	Sample size, column A	3	Sample size, column A	3			Sample size, column A	3	Sample size, column A	3	Sample size, column A	3			Sample size, column A
																									Sample size, column B	3	Sample size, column B	3	Sample size, column B	3			Sample size, column B	3	Sample size, column B	3	Sample size, column B	3			Sample size, column B	3	Sample size, column B	3	Sample size, column B	3			Sample size, column B
																									Table Analyzed	KLF4 OXP 3	Table Analyzed	KLF4 OXP 30	Table Analyzed	KLF4 OXP 300			Table Analyzed	MYC OXP 3	Table Analyzed	MYC OXP 30	Table Analyzed	MYC OXP 300			Table Analyzed	OCT OXP 3	Table Analyzed	OCT OXP 30	Table Analyzed	OCT OXP 300			Table Analyzed
																									Column B	OXP 3	Column B	OXP 30	Column B	OXP 300			Column B	OXP 3	Column B	OXP 30	Column B	OXP 300			Column B	OXP 3	Column B	OXP 30	Column B	OXP 300			Column B
																									vs.	vs,	vs.	vs,	vs.	vs,			vs.	vs,	vs.	vs,	vs.	vs,			vs.	vs,	vs.	vs,	vs.	vs,			vs.
																									Column A	CTR	Column A	CTR	Column A	CTR			Column A	CTR	Column A	CTR	Column A	CTR			Column A	CTR	Column A	CTR	Column A	CTR			Column A
																									Unpaired t test with Welch's correction		Unpaired t test with Welch's correction		Unpaired t test with Welch's correction				Unpaired t test with Welch's correction		Unpaired t test with Welch's correction		Unpaired t test with Welch's correction				Unpaired t test with Welch's correction		Unpaired t test with Welch's correction		Unpaired t test with Welch's correction				Unpaired t test with Welch's correction
																									P value	<0,0001	P value	0.0006	P value	0.0008			P value	0.0019	P value	0.0006	P value	0.067			P value	0.0081	P value	0.0009	P value	<0,0001			P value
																									P value summary	****	P value summary	***	P value summary	***			P value summary	**	P value summary	***	P value summary	ns			P value summary	**	P value summary	***	P value summary	****			P value summary
																									Significantly different (P < 0.05)?	Yes	Significantly different (P < 0.05)?	Yes	Significantly different (P < 0.05)?	Yes			Significantly different (P < 0.05)?	Yes	Significantly different (P < 0.05)?	Yes	Significantly different (P < 0.05)?	No			Significantly different (P < 0.05)?	Yes	Significantly different (P < 0.05)?	Yes	Significantly different (P < 0.05)?	Yes			Significantly different (P < 0.05)?
																									One- or two-tailed P value?	Two-tailed	One- or two-tailed P value?	Two-tailed	One- or two-tailed P value?	Two-tailed			One- or two-tailed P value?	Two-tailed	One- or two-tailed P value?	Two-tailed	One- or two-tailed P value?	Two-tailed			One- or two-tailed P value?	Two-tailed	One- or two-tailed P value?	Two-tailed	One- or two-tailed P value?	Two-tailed			One- or two-tailed P value?
																									Welch-corrected t, df	t=1519, df=2,000	Welch-corrected t, df	t=41,89, df=2,000	Welch-corrected t, df	t=35,62, df=2,000			Welch-corrected t, df	t=22,76, df=2,000	Welch-corrected t, df	t=39,33, df=2,000	Welch-corrected t, df	t=3,667, df=2,000			Welch-corrected t, df	t=11,05, df=2,000	Welch-corrected t, df	t=32,48, df=2,000	Welch-corrected t, df	t=23758, df=2,000			Welch-corrected t, df
																									How big is the difference?		How big is the difference?		How big is the difference?				How big is the difference?		How big is the difference?		How big is the difference?				How big is the difference?		How big is the difference?		How big is the difference?				How big is the difference?
																									Mean of column A	1	Mean of column A	1	Mean of column A	1			Mean of column A	1	Mean of column A	1	Mean of column A	1			Mean of column A	1	Mean of column A	1	Mean of column A	1			Mean of column A
																									Mean of column B	59.06	Mean of column B	11.72	Mean of column B	2.312			Mean of column B	4.545	Mean of column B	1.698	Mean of column B	0.09772			Mean of column B	5.663	Mean of column B	9.447	Mean of column B	812.2			Mean of column B
																									Difference between means (B - A) ± SEM	58,06 ± 0,03822	Difference between means (B - A) ± SEM	10,72 ± 0,2560	Difference between means (B - A) ± SEM	1,312 ± 0,03684			Difference between means (B - A) ± SEM	3,545 ± 0,1558	Difference between means (B - A) ± SEM	0,6984 ± 0,01776	Difference between means (B - A) ± SEM	-0,9023 ± 0,2460			Difference between means (B - A) ± SEM	4,663 ± 0,4221	Difference between means (B - A) ± SEM	8,447 ± 0,2600	Difference between means (B - A) ± SEM	811,2 ± 0,03415			Difference between means (B - A) ± SEM
																									95% confidence interval	57,89 to 58,22	95% confidence interval	9,622 to 11,82	95% confidence interval	1,154 to 1,471			95% confidence interval	2,875 to 4,215	95% confidence interval	0,6220 to 0,7748	95% confidence interval	-1,961 to 0,1563			95% confidence interval	2,847 to 6,479	95% confidence interval	7,328 to 9,565	95% confidence interval	811,1 to 811,4			95% confidence interval
																									R squared (eta squared)	1	R squared (eta squared)	0.9989	R squared (eta squared)	0.9984			R squared (eta squared)	0.9962	R squared (eta squared)	0.9987	R squared (eta squared)	0.8705			R squared (eta squared)	0.9839	R squared (eta squared)	0.9981	R squared (eta squared)	1			R squared (eta squared)
																									F test to compare variances		F test to compare variances		F test to compare variances				F test to compare variances		F test to compare variances		F test to compare variances				F test to compare variances		F test to compare variances		F test to compare variances				F test to compare variances
																									F, DFn, Dfd	Infinity, 2, 2	F, DFn, Dfd	Infinity, 2, 2	F, DFn, Dfd	Infinity, 2, 2			F, DFn, Dfd	Infinity, 2, 2	F, DFn, Dfd	Infinity, 2, 2	F, DFn, Dfd	Infinity, 2, 2			F, DFn, Dfd	Infinity, 2, 2	F, DFn, Dfd	Infinity, 2, 2	F, DFn, Dfd	Infinity, 2, 2			F, DFn, Dfd
																									P value	<0,0001	P value	<0,0001	P value	<0,0001			P value	<0,0001	P value	<0,0001	P value	<0,0001			P value	<0,0001	P value	<0,0001	P value	<0,0001			P value
																									P value summary	****	P value summary	****	P value summary	****			P value summary	****	P value summary	****	P value summary	****			P value summary	****	P value summary	****	P value summary	****			P value summary
																									Significantly different (P < 0.05)?	Yes	Significantly different (P < 0.05)?	Yes	Significantly different (P < 0.05)?	Yes			Significantly different (P < 0.05)?	Yes	Significantly different (P < 0.05)?	Yes	Significantly different (P < 0.05)?	Yes			Significantly different (P < 0.05)?	Yes	Significantly different (P < 0.05)?	Yes	Significantly different (P < 0.05)?	Yes			Significantly different (P < 0.05)?
																									Data analyzed		Data analyzed		Data analyzed				Data analyzed		Data analyzed		Data analyzed				Data analyzed		Data analyzed		Data analyzed				Data analyzed
																									Sample size, column A	3	Sample size, column A	3	Sample size, column A	3			Sample size, column A	3	Sample size, column A	3	Sample size, column A	3			Sample size, column A	3	Sample size, column A	3	Sample size, column A	3			Sample size, column A
																									Sample size, column B	3	Sample size, column B	3	Sample size, column B	3			Sample size, column B	3	Sample size, column B	3	Sample size, column B	3			Sample size, column B	3	Sample size, column B	3	Sample size, column B	3			Sample size, column B
																									Table Analyzed	KLF4 CDDP 1,5	Table Analyzed	KLF4 CDDP 15	Table Analyzed	KLF4 CDDP 150			Table Analyzed	MYC CDDP 1,5	Table Analyzed	MYC CDDP 15	Table Analyzed	MYC CDDP 150			Table Analyzed	OCT CDDP 1,5	Table Analyzed	OCT CDDP 15	Table Analyzed	OCT CDDP 150			Table Analyzed
																									Column B	CDDP 1,5	Column B	CDDP 15	Column B	CDDP 150			Column B	CDDP 1,5	Column B	CDDP 15	Column B	CDDP 150			Column B	CDDP 1,5	Column B	CDDP 15	Column B	CDDP 150			Column B
																									vs.	vs,	vs.	vs,	vs.	vs,			vs.	vs,	vs.	vs,	vs.	vs,			vs.	vs,	vs.	vs,	vs.	vs,			vs.
																									Column A	CTR	Column A	CTR	Column A	CTR			Column A	CTR	Column A	CTR	Column A	CTR			Column A	CTR	Column A	CTR	Column A	CTR			Column A
																									Unpaired t test with Welch's correction		Unpaired t test with Welch's correction		Unpaired t test with Welch's correction				Unpaired t test with Welch's correction		Unpaired t test with Welch's correction		Unpaired t test with Welch's correction				Unpaired t test with Welch's correction		Unpaired t test with Welch's correction		Unpaired t test with Welch's correction				Unpaired t test with Welch's correction
																									P value	0.9865	P value	0.0995	P value	0.8222			P value	0.7514	P value	0.73	P value	0.7809			P value	0.9696	P value	0.0023	P value	0.0216			P value
																									P value summary	ns	P value summary	ns	P value summary	ns			P value summary	ns	P value summary	ns	P value summary	ns			P value summary	ns	P value summary	**	P value summary	*			P value summary
																									Significantly different (P < 0.05)?	No	Significantly different (P < 0.05)?	No	Significantly different (P < 0.05)?	No			Significantly different (P < 0.05)?	No	Significantly different (P < 0.05)?	No	Significantly different (P < 0.05)?	No			Significantly different (P < 0.05)?	No	Significantly different (P < 0.05)?	Yes	Significantly different (P < 0.05)?	Yes			Significantly different (P < 0.05)?
																									One- or two-tailed P value?	Two-tailed	One- or two-tailed P value?	Two-tailed	One- or two-tailed P value?	Two-tailed			One- or two-tailed P value?	Two-tailed	One- or two-tailed P value?	Two-tailed	One- or two-tailed P value?	Two-tailed			One- or two-tailed P value?	Two-tailed	One- or two-tailed P value?	Two-tailed	One- or two-tailed P value?	Two-tailed			One- or two-tailed P value?
																									Welch-corrected t, df	t=0,01913, df=2,000	Welch-corrected t, df	t=2,929, df=2,000	Welch-corrected t, df	t=0,2555, df=2,000			Welch-corrected t, df	t=0,3630, df=2,000	Welch-corrected t, df	t=0,3966, df=2,000	Welch-corrected t, df	t=0,3176, df=2,000			Welch-corrected t, df	t=0,04295, df=2,000	Welch-corrected t, df	t=21,02, df=2,000	Welch-corrected t, df	t=6,686, df=2,000			Welch-corrected t, df
																									How big is the difference?		How big is the difference?		How big is the difference?				How big is the difference?		How big is the difference?		How big is the difference?				How big is the difference?		How big is the difference?		How big is the difference?				How big is the difference?
																									Mean of column A	1	Mean of column A	1	Mean of column A	1			Mean of column A	1	Mean of column A	1	Mean of column A	1			Mean of column A	1	Mean of column A	1	Mean of column A	1			Mean of column A
																									Mean of column B	0.958	Mean of column B	4.683	Mean of column B	0.007729			Mean of column B	0.03723	Mean of column B	0.3143	Mean of column B	0.00331			Mean of column B	1.065	Mean of column B	12.88	Mean of column B	8.407			Mean of column B
																									Difference between means (B - A) ± SEM	-0,04201 ± 2,196	Difference between means (B - A) ± SEM	3,683 ± 1,257	Difference between means (B - A) ± SEM	-0,9923 ± 3,883			Difference between means (B - A) ± SEM	-0,9628 ± 2,653	Difference between means (B - A) ± SEM	-0,6857 ± 1,729	Difference between means (B - A) ± SEM	-0,9967 ± 3,139			Difference between means (B - A) ± SEM	0,06471 ± 1,507	Difference between means (B - A) ± SEM	11,88 ± 0,5651	Difference between means (B - A) ± SEM	7,407 ± 1,108			Difference between means (B - A) ± SEM
																									95% confidence interval	-9,489 to 9,405	95% confidence interval	-1,727 to 9,093	95% confidence interval	-17,70 to 15,71			95% confidence interval	-12,38 to 10,45	95% confidence interval	-8,124 to 6,753	95% confidence interval	-14,50 to 12,51			95% confidence interval	-6,418 to 6,547	95% confidence interval	9,447 to 14,31	95% confidence interval	2,640 to 12,17			95% confidence interval
																									R squared (eta squared)	0.000183	R squared (eta squared)	0.811	R squared (eta squared)	0.03162			R squared (eta squared)	0.0618	R squared (eta squared)	0.07293	R squared (eta squared)	0.048			R squared (eta squared)	0.0009216	R squared (eta squared)	0.9955	R squared (eta squared)	0.9572			R squared (eta squared)
																									F test to compare variances		F test to compare variances		F test to compare variances				F test to compare variances		F test to compare variances		F test to compare variances				F test to compare variances		F test to compare variances		F test to compare variances				F test to compare variances
																									F, DFn, Dfd	Infinity, 2, 2	F, DFn, Dfd	Infinity, 2, 2	F, DFn, Dfd	Infinity, 2, 2			F, DFn, Dfd	Infinity, 2, 2	F, DFn, Dfd	Infinity, 2, 2	F, DFn, Dfd	Infinity, 2, 2			F, DFn, Dfd	Infinity, 2, 2	F, DFn, Dfd	Infinity, 2, 2	F, DFn, Dfd	Infinity, 2, 2			F, DFn, Dfd
																									P value	<0,0001	P value	<0,0001	P value	<0,0001			P value	<0,0001	P value	<0,0001	P value	<0,0001			P value	<0,0001	P value	<0,0001	P value	<0,0001			P value
																									P value summary	****	P value summary	****	P value summary	****			P value summary	****	P value summary	****	P value summary	****			P value summary	****	P value summary	****	P value summary	****			P value summary
																									Significantly different (P < 0.05)?	Yes	Significantly different (P < 0.05)?	Yes	Significantly different (P < 0.05)?	Yes			Significantly different (P < 0.05)?	Yes	Significantly different (P < 0.05)?	Yes	Significantly different (P < 0.05)?	Yes			Significantly different (P < 0.05)?	Yes	Significantly different (P < 0.05)?	Yes	Significantly different (P < 0.05)?	Yes			Significantly different (P < 0.05)?
																									Data analyzed		Data analyzed		Data analyzed				Data analyzed		Data analyzed		Data analyzed				Data analyzed		Data analyzed		Data analyzed				Data analyzed
																									Sample size, column A	3	Sample size, column A	3	Sample size, column A	3			Sample size, column A	3	Sample size, column A	3	Sample size, column A	3			Sample size, column A	3	Sample size, column A	3	Sample size, column A	3			Sample size, column A
																									Sample size, column B	3	Sample size, column B	3	Sample size, column B	3			Sample size, column B	3	Sample size, column B	3	Sample size, column B	3			Sample size, column B	3	Sample size, column B	3	Sample size, column B	3			Sample size, column B
																									AT3								AT3								AT3								AT3
																									Table Analyzed	KLF4 DOX 0,25	Table Analyzed	KLF4 DOX 2,5	Table Analyzed	KLF4 DOX 25			Table Analyzed	MYC DOX 0,25	Table Analyzed	MYC DOX 2,5	Table Analyzed	MYC DOX 25			Table Analyzed	OCT DOX 0,25	Table Analyzed	OCT DOX 2,5	Table Analyzed	OCT DOX 25			Table Analyzed
																									Column B	DX 0,25	Column B	DX 2,5	Column B	DX 25			Column B	DX 0,25	Column B	DX 2,5	Column B	DX 25			Column B	DX 0,25	Column B	DX 2,5	Column B	DX 25			Column B
																									vs.	vs,	vs.	vs,	vs.	vs,			vs.	vs,	vs.	vs,	vs.	vs,			vs.	vs,	vs.	vs,	vs.	vs,			vs.
																									Column A	CTR	Column A	CTR	Column A	CTR			Column A	CTR	Column A	CTR	Column A	CTR			Column A	CTR	Column A	CTR	Column A	CTR			Column A
																									Unpaired t test with Welch's correction		Unpaired t test with Welch's correction		Unpaired t test				Unpaired t test with Welch's correction		Unpaired t test with Welch's correction		Unpaired t test with Welch's correction				Unpaired t test with Welch's correction		Unpaired t test with Welch's correction		Unpaired t test				Unpaired t test with Welch's correction
																									P value	0.067	P value	0.0014	P value	<0,0001			P value	0.1812	P value	0.0383	P value	0.8548			P value	0.0063	P value	<0,0001	P value	0.0567			P value
																									P value summary	ns	P value summary	**	P value summary	****			P value summary	ns	P value summary	*	P value summary	ns			P value summary	**	P value summary	****	P value summary	ns			P value summary
																									Significantly different (P < 0.05)?	No	Significantly different (P < 0.05)?	Yes	Significantly different (P < 0.05)?	Yes			Significantly different (P < 0.05)?	No	Significantly different (P < 0.05)?	Yes	Significantly different (P < 0.05)?	No			Significantly different (P < 0.05)?	Yes	Significantly different (P < 0.05)?	Yes	Significantly different (P < 0.05)?	No			Significantly different (P < 0.05)?
																									One- or two-tailed P value?	Two-tailed	One- or two-tailed P value?	Two-tailed	One- or two-tailed P value?	Two-tailed			One- or two-tailed P value?	Two-tailed	One- or two-tailed P value?	Two-tailed	One- or two-tailed P value?	Two-tailed			One- or two-tailed P value?	Two-tailed	One- or two-tailed P value?	Two-tailed	One- or two-tailed P value?	Two-tailed			One- or two-tailed P value?
																									Welch-corrected t, df	t=3,667, df=2,000	Welch-corrected t, df	t=26,78, df=2,000	t, df	t=55,63, df=3			Welch-corrected t, df	t=2,017, df=2,000	Welch-corrected t, df	t=4,961, df=2,000	Welch-corrected t, df	t=0,2075, df=2,000			Welch-corrected t, df	t=12,54, df=2,000	Welch-corrected t, df	t=135,6, df=2,000	t, df	t=3,022, df=3			Welch-corrected t, df
																									How big is the difference?		How big is the difference?		How big is the difference?				How big is the difference?		How big is the difference?		How big is the difference?				How big is the difference?		How big is the difference?		How big is the difference?				How big is the difference?
																									Mean of column A	1	Mean of column A	1	Mean of column A	1			Mean of column A	1	Mean of column A	1	Mean of column A	1			Mean of column A	1	Mean of column A	1	Mean of column A	1			Mean of column A
																									Mean of column B	2.303	Mean of column B	23.25	Mean of column B	6.905			Mean of column B	0.2265	Mean of column B	3.869	Mean of column B	0.006863			Mean of column B	13.76	Mean of column B	19.64	Mean of column B	0.3526			Mean of column B
																									Difference between means (B - A) ± SEM	1,303 ± 0,3553	Difference between means (B - A) ± SEM	22,25 ± 0,8308	Difference between means (B - A) ± SEM	5,905 ± 0,1061			Difference between means (B - A) ± SEM	-0,7736 ± 0,3835	Difference between means (B - A) ± SEM	2,869 ± 0,5784	Difference between means (B - A) ± SEM	-0,9931 ± 4,786			Difference between means (B - A) ± SEM	12,76 ± 1,017	Difference between means (B - A) ± SEM	18,64 ± 0,1374	Difference between means (B - A) ± SEM	-0,6474 ± 0,2142			Difference between means (B - A) ± SEM
																									95% confidence interval	-0,2258 to 2,831	95% confidence interval	18,67 to 25,82	95% confidence interval	5,567 to 6,242			95% confidence interval	-2,424 to 0,8764	95% confidence interval	0,3806 to 5,358	95% confidence interval	-21,59 to 19,60			95% confidence interval	8,381 to 17,14	95% confidence interval	18,04 to 19,23	95% confidence interval	-1,329 to 0,03430			95% confidence interval
																									R squared (eta squared)	0.8705	R squared (eta squared)	0.9972	R squared (eta squared)	0.999			R squared (eta squared)	0.6705	R squared (eta squared)	0.9248	R squared (eta squared)	0.02108			R squared (eta squared)	0.9874	R squared (eta squared)	0.9999	R squared (eta squared)	0.7528			R squared (eta squared)
																									F test to compare variances		F test to compare variances		F test to compare variances				F test to compare variances		F test to compare variances		F test to compare variances				F test to compare variances		F test to compare variances		F test to compare variances				F test to compare variances
																									F, DFn, Dfd	Infinity, 2, 2	F, DFn, Dfd	Infinity, 2, 2	F, DFn, Dfd				F, DFn, Dfd	Infinity, 2, 2	F, DFn, Dfd	Infinity, 2, 2	F, DFn, Dfd	Infinity, 2, 2			F, DFn, Dfd	Infinity, 2, 2	F, DFn, Dfd	Infinity, 2, 2	F, DFn, Dfd				F, DFn, Dfd
																									P value	<0,0001	P value	<0,0001	P value				P value	<0,0001	P value	<0,0001	P value	<0,0001			P value	<0,0001	P value	<0,0001	P value				P value
																									P value summary	****	P value summary	****	P value summary				P value summary	****	P value summary	****	P value summary	****			P value summary	****	P value summary	****	P value summary				P value summary
																									Significantly different (P < 0.05)?	Yes	Significantly different (P < 0.05)?	Yes	Significantly different (P < 0.05)?				Significantly different (P < 0.05)?	Yes	Significantly different (P < 0.05)?	Yes	Significantly different (P < 0.05)?	Yes			Significantly different (P < 0.05)?	Yes	Significantly different (P < 0.05)?	Yes	Significantly different (P < 0.05)?				Significantly different (P < 0.05)?
																									Data analyzed		Data analyzed		Data analyzed				Data analyzed		Data analyzed		Data analyzed				Data analyzed		Data analyzed		Data analyzed				Data analyzed
																									Sample size, column A	3	Sample size, column A	3	Sample size, column A	3			Sample size, column A	3	Sample size, column A	3	Sample size, column A	3			Sample size, column A	3	Sample size, column A	3	Sample size, column A	3			Sample size, column A
																									Sample size, column B	3	Sample size, column B	3	Sample size, column B	2			Sample size, column B	3	Sample size, column B	3	Sample size, column B	3			Sample size, column B	3	Sample size, column B	3	Sample size, column B	2			Sample size, column B
																									Table Analyzed	KLF4 OXP 3	Table Analyzed	KLF4 OXP 30	Table Analyzed	KLF4 OXP 300			Table Analyzed	MYC OXP 3	Table Analyzed	MYC OXP 30	Table Analyzed	MYC OXP 300			Table Analyzed	OCT OXP 3	Table Analyzed	OCT OXP 30	Table Analyzed	OCT OXP 300			Table Analyzed
																									Column B	OXP 3	Column B	OXP 30	Column B	OXP 300			Column B	OXP 3	Column B	OXP 30	Column B	OXP 300			Column B	OXP 3	Column B	OXP 30	Column B	OXP 300			Column B
																									vs.	vs,	vs.	vs,	vs.	vs,			vs.	vs,	vs.	vs,	vs.	vs,			vs.	vs,	vs.	vs,	vs.	vs,			vs.
																									Column A	CTR	Column A	CTR	Column A	CTR			Column A	CTR	Column A	CTR	Column A	CTR			Column A	CTR	Column A	CTR	Column A	CTR			Column A
																									Unpaired t test with Welch's correction		Unpaired t test with Welch's correction		Unpaired t test with Welch's correction				Unpaired t test with Welch's correction		Unpaired t test with Welch's correction		Unpaired t test with Welch's correction				Unpaired t test with Welch's correction		Unpaired t test with Welch's correction		Unpaired t test with Welch's correction				Unpaired t test with Welch's correction
																									P value	<0,0001	P value	0.9423	P value	0.6838			P value	0.0065	P value	0.5783	P value	0.6602			P value	<0,0001	P value	0.2527	P value	0.9604			P value
																									P value summary	****	P value summary	ns	P value summary	ns			P value summary	**	P value summary	ns	P value summary	ns			P value summary	****	P value summary	ns	P value summary	ns			P value summary
																									Significantly different (P < 0.05)?	Yes	Significantly different (P < 0.05)?	No	Significantly different (P < 0.05)?	No			Significantly different (P < 0.05)?	Yes	Significantly different (P < 0.05)?	No	Significantly different (P < 0.05)?	No			Significantly different (P < 0.05)?	Yes	Significantly different (P < 0.05)?	No	Significantly different (P < 0.05)?	No			Significantly different (P < 0.05)?
																									One- or two-tailed P value?	Two-tailed	One- or two-tailed P value?	Two-tailed	One- or two-tailed P value?	Two-tailed			One- or two-tailed P value?	Two-tailed	One- or two-tailed P value?	Two-tailed	One- or two-tailed P value?	Two-tailed			One- or two-tailed P value?	Two-tailed	One- or two-tailed P value?	Two-tailed	One- or two-tailed P value?	Two-tailed			One- or two-tailed P value?
																									Welch-corrected t, df	t=67,89, df=4,000	Welch-corrected t, df	t=0,07857, df=3,000	Welch-corrected t, df	t=0,4491, df=3,000			Welch-corrected t, df	t=6,802, df=3,000	Welch-corrected t, df	t=0,6215, df=3,000	Welch-corrected t, df	t=0,5109, df=2,000			Welch-corrected t, df	t=272,3, df=2,000	Welch-corrected t, df	t=1,591, df=2,000	Welch-corrected t, df	t=0,05603, df=2,000			Welch-corrected t, df
																									How big is the difference?		How big is the difference?		How big is the difference?				How big is the difference?		How big is the difference?		How big is the difference?				How big is the difference?		How big is the difference?		How big is the difference?				How big is the difference?
																									Mean of column A	1	Mean of column A	1	Mean of column A	1			Mean of column A	1	Mean of column A	1	Mean of column A	1			Mean of column A	1	Mean of column A	1	Mean of column A	1			Mean of column A
																									Mean of column B	56.53	Mean of column B	1.075	Mean of column B	0.003018			Mean of column B	4.817	Mean of column B	0.6067	Mean of column B	0.05759			Mean of column B	15.46	Mean of column B	3.433	Mean of column B	0.888			Mean of column B
																									Difference between means (B - A) ± SEM	55,53 ± 0,8180	Difference between means (B - A) ± SEM	0,07541 ± 0,9598	Difference between means (B - A) ± SEM	-0,9970 ± 2,220			Difference between means (B - A) ± SEM	3,817 ± 0,5611	Difference between means (B - A) ± SEM	-0,3933 ± 0,6328	Difference between means (B - A) ± SEM	-0,9424 ± 1,845			Difference between means (B - A) ± SEM	14,46 ± 0,05312	Difference between means (B - A) ± SEM	2,433 ± 1,530	Difference between means (B - A) ± SEM	-0,1120 ± 1,999			Difference between means (B - A) ± SEM
																									95% confidence interval	53,26 to 57,80	95% confidence interval	-2,979 to 3,130	95% confidence interval	-8,062 to 6,068			95% confidence interval	2,031 to 5,603	95% confidence interval	-2,407 to 1,621	95% confidence interval	-8,879 to 6,994			95% confidence interval	14,23 to 14,69	95% confidence interval	-4,149 to 9,016	95% confidence interval	-8,714 to 8,490			95% confidence interval
																									R squared (eta squared)	0.9991	R squared (eta squared)	0.002053	R squared (eta squared)	0.06299			R squared (eta squared)	0.9391	R squared (eta squared)	0.1141	R squared (eta squared)	0.1154			R squared (eta squared)	1	R squared (eta squared)	0.5585	R squared (eta squared)	0.001567			R squared (eta squared)
																									F test to compare variances		F test to compare variances		F test to compare variances				F test to compare variances		F test to compare variances		F test to compare variances				F test to compare variances		F test to compare variances		F test to compare variances				F test to compare variances
																									F, DFn, Dfd	Infinity, 4, 2	F, DFn, Dfd	Infinity, 3, 2	F, DFn, Dfd	Infinity, 3, 2			F, DFn, Dfd	Infinity, 3, 2	F, DFn, Dfd	Infinity, 3, 2	F, DFn, Dfd	Infinity, 2, 2			F, DFn, Dfd	Infinity, 2, 2	F, DFn, Dfd	Infinity, 2, 2	F, DFn, Dfd	Infinity, 2, 2			F, DFn, Dfd
																									P value	<0,0001	P value	<0,0001	P value	<0,0001			P value	<0,0001	P value	<0,0001	P value	<0,0001			P value	<0,0001	P value	<0,0001	P value	<0,0001			P value
																									P value summary	****	P value summary	****	P value summary	****			P value summary	****	P value summary	****	P value summary	****			P value summary	****	P value summary	****	P value summary	****			P value summary
																									Significantly different (P < 0.05)?	Yes	Significantly different (P < 0.05)?	Yes	Significantly different (P < 0.05)?	Yes			Significantly different (P < 0.05)?	Yes	Significantly different (P < 0.05)?	Yes	Significantly different (P < 0.05)?	Yes			Significantly different (P < 0.05)?	Yes	Significantly different (P < 0.05)?	Yes	Significantly different (P < 0.05)?	Yes			Significantly different (P < 0.05)?
																									Data analyzed		Data analyzed		Data analyzed				Data analyzed		Data analyzed		Data analyzed				Data analyzed		Data analyzed		Data analyzed				Data analyzed
																									Sample size, column A	3	Sample size, column A	3	Sample size, column A	3			Sample size, column A	3	Sample size, column A	3	Sample size, column A	3			Sample size, column A	3	Sample size, column A	3	Sample size, column A	3			Sample size, column A
																									Sample size, column B	5	Sample size, column B	4	Sample size, column B	4			Sample size, column B	4	Sample size, column B	4	Sample size, column B	3			Sample size, column B	3	Sample size, column B	3	Sample size, column B	3			Sample size, column B
																									Table Analyzed	KLF4 CDDP 1,5	Table Analyzed	KLF4 CDDP 15	Table Analyzed	KLF4 CDDP 150			Table Analyzed	MYC CDDP 1,5	Table Analyzed	MYC CDDP 15	Table Analyzed	MYC CDDP 150			Table Analyzed	OCT CCDP 1,5	Table Analyzed	OCT CCDP 15	Table Analyzed	OCT CCDP 150			Table Analyzed
																									Column B	CDDP 1,5	Column B	CDDP15	Column B	CDDP 150			Column B	CDDP 1,5	Column B	CDDP 15	Column B	CDDP 150			Column B	CDDP 1,5	Column B	CDDP 15	Column B	CDDP 150			Column B
																									vs.	vs,	vs.	vs,	vs.	vs,			vs.	vs,	vs.	vs,	vs.	vs,			vs.	vs,	vs.	vs,	vs.	vs,			vs.
																									Column A	CTR	Column A	CTR	Column A	CTR			Column A	CTR	Column A	CTR	Column A	CTR			Column A	CTR	Column A	CTR	Column A	CTR			Column A
																									Unpaired t test with Welch's correction		Unpaired t test with Welch's correction		Unpaired t test with Welch's correction				Unpaired t test		Unpaired t test		Unpaired t test with Welch's correction				Unpaired t test with Welch's correction		Unpaired t test with Welch's correction		Unpaired t test with Welch's correction				Unpaired t test with Welch's correction
																									P value	0.4944	P value	0.0113	P value	0.7844			P value	0.9675	P value	0.9676	P value	0.8022			P value	0.7402	P value	0.0204	P value	0.8882			P value
																									P value summary	ns	P value summary	*	P value summary	ns			P value summary	ns	P value summary	ns	P value summary	ns			P value summary	ns	P value summary	*	P value summary	ns			P value summary
																									Significantly different (P < 0.05)?	No	Significantly different (P < 0.05)?	Yes	Significantly different (P < 0.05)?	No			Significantly different (P < 0.05)?	No	Significantly different (P < 0.05)?	No	Significantly different (P < 0.05)?	No			Significantly different (P < 0.05)?	No	Significantly different (P < 0.05)?	Yes	Significantly different (P < 0.05)?	No			Significantly different (P < 0.05)?
																									One- or two-tailed P value?	Two-tailed	One- or two-tailed P value?	Two-tailed	One- or two-tailed P value?	Two-tailed			One- or two-tailed P value?	Two-tailed	One- or two-tailed P value?	Two-tailed	One- or two-tailed P value?	Two-tailed			One- or two-tailed P value?	Two-tailed	One- or two-tailed P value?	Two-tailed	One- or two-tailed P value?	Two-tailed			One- or two-tailed P value?
																									Welch-corrected t, df	t=0,8288, df=2,000	Welch-corrected t, df	t=9,325, df=2,000	Welch-corrected t, df	t=0,3123, df=2,000			t, df	t=0,04428, df=3	t, df	t=0,04408, df=3	Welch-corrected t, df	t=0,2854, df=2,000			Welch-corrected t, df	t=0,3805, df=2,000	Welch-corrected t, df	t=6,893, df=2,000	Welch-corrected t, df	t=0,1591, df=2,000			Welch-corrected t, df
																									How big is the difference?		How big is the difference?		How big is the difference?				How big is the difference?		How big is the difference?		How big is the difference?				How big is the difference?		How big is the difference?		How big is the difference?				How big is the difference?
																									Mean of column A	1	Mean of column A	1	Mean of column A	1			Mean of column A	1	Mean of column A	1	Mean of column A	1			Mean of column A	1	Mean of column A	1	Mean of column A	1			Mean of column A
																									Mean of column B	3.539	Mean of column B	18.96	Mean of column B	0.02432			Mean of column B	0.9705	Mean of column B	1.007	Mean of column B	5.41e-05			Mean of column B	1.755	Mean of column B	5.672	Mean of column B	0.5412			Mean of column B
																									Difference between means (B - A) ± SEM	2,539 ± 3,063	Difference between means (B - A) ± SEM	17,96 ± 1,926	Difference between means (B - A) ± SEM	-0,9757 ± 3,124			Difference between means (B - A) ± SEM	-0,02950 ± 0,6661	Difference between means (B - A) ± SEM	0,007216 ± 0,1637	Difference between means (B - A) ± SEM	-0,9999 ± 3,504			Difference between means (B - A) ± SEM	0,7546 ± 1,983	Difference between means (B - A) ± SEM	4,672 ± 0,6778	Difference between means (B - A) ± SEM	-0,4588 ± 2,884			Difference between means (B - A) ± SEM
																									95% confidence interval	-10,64 to 15,72	95% confidence interval	9,672 to 26,24	95% confidence interval	-14,42 to 12,47			95% confidence interval	-2,149 to 2,090	95% confidence interval	-0,5138 to 0,5282	95% confidence interval	-16,07 to 14,07			95% confidence interval	-7,779 to 9,288	95% confidence interval	1,755 to 7,588	95% confidence interval	-12,87 to 11,95			95% confidence interval
																									R squared (eta squared)	0.2556	R squared (eta squared)	0.9775	R squared (eta squared)	0.0465			R squared (eta squared)	0.0006532	R squared (eta squared)	0.0006472	R squared (eta squared)	0.03913			R squared (eta squared)	0.06749	R squared (eta squared)	0.9596	R squared (eta squared)	0.0125			R squared (eta squared)
																									F test to compare variances		F test to compare variances		F test to compare variances				F test to compare variances		F test to compare variances		F test to compare variances				F test to compare variances		F test to compare variances		F test to compare variances				F test to compare variances
																									F, DFn, Dfd	Infinity, 2, 2	F, DFn, Dfd	Infinity, 2, 2	F, DFn, Dfd	Infinity, 2, 2			F, DFn, Dfd		F, DFn, Dfd		F, DFn, Dfd	Infinity, 2, 2			F, DFn, Dfd	Infinity, 2, 2	F, DFn, Dfd	Infinity, 2, 2	F, DFn, Dfd	Infinity, 2, 2			F, DFn, Dfd
																									P value	<0,0001	P value	<0,0001	P value	<0,0001			P value		P value		P value	<0,0001			P value	<0,0001	P value	<0,0001	P value	<0,0001			P value
																									P value summary	****	P value summary	****	P value summary	****			P value summary		P value summary		P value summary	****			P value summary	****	P value summary	****	P value summary	****			P value summary
																									Significantly different (P < 0.05)?	Yes	Significantly different (P < 0.05)?	Yes	Significantly different (P < 0.05)?	Yes			Significantly different (P < 0.05)?		Significantly different (P < 0.05)?		Significantly different (P < 0.05)?	Yes			Significantly different (P < 0.05)?	Yes	Significantly different (P < 0.05)?	Yes	Significantly different (P < 0.05)?	Yes			Significantly different (P < 0.05)?
																									Data analyzed		Data analyzed		Data analyzed				Data analyzed		Data analyzed		Data analyzed				Data analyzed		Data analyzed		Data analyzed				Data analyzed
																									Sample size, column A	3	Sample size, column A	3	Sample size, column A	3			Sample size, column A	3	Sample size, column A	3	Sample size, column A	3			Sample size, column A	3	Sample size, column A	3	Sample size, column A	3			Sample size, column A
																									Sample size, column B	3	Sample size, column B	3	Sample size, column B	3			Sample size, column B	2	Sample size, column B	2	Sample size, column B	3			Sample size, column B	3	Sample size, column B	3	Sample size, column B	3			Sample size, column B
[truncated: 23 more columns]

## Sheet: 2e
MCA205 CD44H
	PBS	DOX	DOX+IFN-I	CDDP
	0.641	3.675	0.376272	0.43055			CD44H	PBS	DOX	DOX+IFN	CDDP
	1.41688	2.5074	0.37774	0.07998			N	15	15	12	12
	0.603	2.3808	0.414	1.11111			Shapiro-Wilk test
	0.879	7.936	1.11544	1.74324			W	0.8923	0.9199	0.6778	0.874
	1.218	4.347	0.75072	1.66573			P value	0.0726	0.1923	0.0005	0.0735
	1.66852	6.255	1.03037	1.62212			Passed normality test (alpha=0.05)?	Yes	Yes	No	Yes
	1.545	3.7947	3.26634	0.90418			P value summary	ns	ns	***	ns
	1.71315	4.6018	1.5038	0.50244			Column B	DOX
	0.7224	4.6992	0.50568	0.4815			vs.	vs,
	0.5713	2.5215	0.65048	0.48792			Column A	PBS
	0.2628	3.6114	0.4194	0.44187			Unpaired t test with Welch's correction
	1.7472	6.7905	0.49704	0.70413			P value	<0,0001
	0.8502	4.8336					P value summary	****
	0.65048	4.35456					Significantly different (P < 0.05)?	Yes
	0.70413	3.9508					One- or two-tailed P value?	Two-tailed
							Welch-corrected t, df	t=7,977, df=16,68
							How big is the difference?
							Mean of column A	1.013
							Mean of column B	4.417
							Difference between means (B - A) ± SEM	3,404 ± 0,4268
							95% confidence interval	2,503 to 4,306
							R squared (eta squared)	0.7923
							F test to compare variances
							F, DFn, Dfd	10,36, 14, 14
							P value	<0,0001
							P value summary	****
							Significantly different (P < 0.05)?	Yes
							Minimum	0.2628	2.381
							25% Percentile	0.641	3.611
							Median	0.8502	4.347
							75% Percentile	1.545	4.834
							Maximum	1.747	7.936
							Mean	1.013	4.417
							Std. Deviation	0.4904	1.578
							Std. Error of Mean	0.1266	0.4076
							Lower 95% CI	0.7413	3.543
							Upper 95% CI	1.284	5.291
							Column B	CDDP
							vs.	vs,
							Column A	PBS
							Unpaired t test
							P value	0.4232
							P value summary	ns
							Significantly different (P < 0.05)?	No
							One- or two-tailed P value?	Two-tailed
							t, df	t=0,8142, df=25
							How big is the difference?
							Mean of column A	1.013
							Mean of column B	0.8479
							Difference between means (B - A) ± SEM	-0,1650 ± 0,2026
							95% confidence interval	-0,5823 to 0,2523
							R squared (eta squared)	0.02583
							F test to compare variances
							F, DFn, Dfd	1,313, 11, 14
							P value	0.6214
							P value summary	ns
							Significantly different (P < 0.05)?	No
							Minimum	0.2628	0.07998
							25% Percentile	0.641	0.4518
							Median	0.8502	0.6033
							75% Percentile	1.545	1.494
							Maximum	1.747	1.743
							Mean	1.013	0.8479
							Std. Deviation	0.4904	0.5621
							Std. Error of Mean	0.1266	0.1623
							Lower 95% CI	0.7413	0.4908
							Upper 95% CI	1.284	1.205
							Column B	DOX+IFN
							vs.	vs,
							Column A	DOX
							Mann Whitney test
							P value	<0,0001
							Exact or approximate P value?	Exact
							P value summary	****
							Significantly different (P < 0.05)?	Yes
							One- or two-tailed P value?	Two-tailed
							Sum of ranks in column A,B	297 , 81
							Mann-Whitney U	3
							Difference between medians
							Median of column A	4,347, n=15
							Median of column B	0,5781, n=12
							Difference: Actual	-3.769
							Difference: Hodges-Lehmann	-3.378
							Minimum	2.381	0.3763
							25% Percentile	3.611	0.4154
							Median	4.347	0.5781
							75% Percentile	4.834	1.094
							Maximum	7.936	3.266
							Mean	4.417	0.9089
							Std. Deviation	1.578	0.8226
							Std. Error of Mean	0.4076	0.2375
							Lower 95% CI	3.543	0.3863
							Upper 95% CI	5.291	1.432
							Mean ranks	19.8	6.75

## Sheet: 2f
Tumor growth curve
Days	0	5	10	15	20				PBS	IFN-I 2x104U/mouse, repeated doses	IFN-I 105U/mouse, one single dose	DOX	DOX+IFN_I (2x104U/mouse, repeated doses)	CDDP
PBS	42	64	147.5	243.5	374.5			N	8	8	6	8	8	8
	35	56	83	126.5	189.5			Shapiro-Wilk test
	40	72	115.625	177	240.5			W	0.9557	0.9558	0.9241	0.9129	0.9393	0.9646
	40	100	178	307.5	496.5			P value	0.7777	0.7787	0.5565	0.4854	0.6613	0.8395
	63	130	196	287	476			Passed normality test (alpha=0.05)?	Yes	Yes	Yes	Yes	Yes	Yes
	49	156	218	342	459.5			P value summary	ns	ns	ns	ns	ns	ns
	33	75	162.625	258	354			Two-way RM ANOVA	Matching: Stacked
	45.5	49	121.5	214	306.5			Assume sphericity?	No
								Alpha	0.05
IFN-I 2x104U/mouse, repeated doses	27.5	36	81	115.5	153.5			Source of Variation	% of total variation	P value	P value summary	Significant?	Geisser-Greenhouse's epsilon
	36	72	107	172.75	224			Row Factor x Column Factor	12.32	<0,0001	****	Yes
	42	72	93.5	181.5	252.75			Row Factor	41.28	<0,0001	****	Yes	0.3298
	45.5	76.5	131.25	203.5	272			Column Factor	21.03	<0,0001	****	Yes
	42	99	153.5	233.5	358			Subject	16.56	<0,0001	****	Yes
	30	36	85.5	108	166.25
	56	105	150.5	240	329.5			ANOVA table	SS	DF	MS	F (DFn, DFd)	P value
	48	67.5	110.25	180	249.75			Row Factor x Column Factor	309122	20	15456	F (20, 160) = 10,07	P<0,0001
								Row Factor	1035342	4	258836	F (1,319, 52,77) = 168,6	P<0,0001
IFN-I 105U/mouse, one single dose	40	35	35	110.25	137.5			Column Factor	527433	5	105487	F (5, 40) = 10,16	P<0,0001
	49	88	197.5	247	320			Subject	415288	40	10382	F (40, 160) = 6,763	P<0,0001
	45.5	90	210	361	361			Residual	245626	160	1535
	45.5	70	196.5	345	400			Data summary
	52.5	36	25	42	90			Number of columns (Column Factor)	6
	33	120	241	391	437			Number of rows (Row Factor)	5
								Number of subjects (Subject)	46
DOX	39	42	66.375	95	123.65			Number of missing values	0
	27	39	43.75	50.75	74.5			Number of families	1
	30	30	34.5	68	90.5			Number of comparisons per family	15
	25	42	39	48.5	70.125			Alpha	0.05
	42	42	75.875	131.5	178.25			Bonferroni's multiple comparisons test	Mean Diff,	95,00% CI of diff,	Significant?	Summary	Adjusted P Value
	42	42	91	156.75	258.75
	35.75	48.75	57	80	103			PBS vs. IFN 20000	47.01	-28,57 to 122,6	No	ns	0.9401
	30	39	70.5	120	169.5			PBS vs. IFN 100000	16.4	-82,29 to 115,1	No	ns	>0,9999
								PBS vs. DOX	105.8	37,41 to 174,2	Yes	***	0.0002
DOX+IFN-I (2x104U/mouse, repeated doses)	33	45.5	37.5	47.25	60			PBS vs. DOX+IFN	135.1	69,92 to 200,3	Yes	****	<0,0001
	39	39	39	47.25	59.5			PBS vs. CDDP	44.2	-34,33 to 122,7	No	ns	>0,9999
	27	30	12	41.25	49			IFN 20000 vs. IFN 100000	-30.61	-118,3 to 57,06	No	ns	>0,9999
	45	36	56	64	74			IFN 20000 vs. DOX	58.79	10,49 to 107,1	Yes	**	0.0065
	25	36	36	37.5	42.575			IFN 20000 vs. DOX+IFN	88.12	44,67 to 131,6	Yes	****	<0,0001
	36	39	45.375	64	74			IFN 20000 vs. CDDP	-2.806	-65,43 to 59,82	No	ns	>0,9999
	36	42	54	66	81			IFN 100000 vs. DOX	89.4	7,398 to 171,4	Yes	*	0.0232
	36	45.5	42	0	0			IFN 100000 vs. DOX+IFN	118.7	39,13 to 198,3	Yes	***	0.0007
								IFN 100000 vs. CDDP	27.8	-62,27 to 117,9	No	ns	>0,9999
CDDP	41.25	117	252	330	460			DOX vs. DOX+IFN	29.33	3,399 to 55,25	Yes	*	0.0155
	42	77	114	175	330			DOX vs. CDDP	-61.6	-114,9 to -8,332	Yes	*	0.0119
	35	95.5	104.5	154	162.5			DOX+IFN vs. CDDP	-90.93	-139,9 to -41,94	Yes	****	<0,0001
	42	84	138	208	304			Test details	Mean 1	Mean 2	Mean Diff,	SE of diff,	N1	N2	t	DF
	42	49	110	121	132
	45	75.5	93.75	126	204			PBS vs. IFN 20000	178.1	131.1	47.01	24.83	40	40	1.893	67.6
	40	60	88	143.75	255			PBS vs. IFN 100000	178.1	161.7	16.4	32.31	40	30	0.5075	61.39
	40	45	50	162.5	208			PBS vs. DOX	178.1	72.31	105.8	22.19	40	40	4.768	50.2
								PBS vs. DOX+IFN	178.1	42.98	135.1	20.9	40	40	6.466	40.36
								PBS vs. CDDP	178.1	133.9	44.2	25.87	40	40	1.709	72.21
								IFN 20000 vs. IFN 100000	131.1	161.7	-30.61	28.32	40	30	1.081	46.19
								IFN 20000 vs. DOX	131.1	72.31	58.79	15.83	40	40	3.715	62.55
								IFN 20000 vs. DOX+IFN	131.1	42.98	88.12	13.96	40	40	6.312	42.1
								IFN 20000 vs. CDDP	131.1	133.9	-2.806	20.67	40	40	0.1358	76.85
								IFN 100000 vs. DOX	161.7	72.31	89.4	26.03	30	40	3.435	34.98
								IFN 100000 vs. DOX+IFN	161.7	42.98	118.7	24.94	30	40	4.76	29.71
								IFN 100000 vs. CDDP	161.7	133.9	27.8	29.23	30	40	0.9512	50.35
								DOX vs. DOX+IFN	72.31	42.98	29.33	8.394	40	40	3.494	48.12
								DOX vs. CDDP	72.31	133.9	-61.6	17.4	40	40	3.54	58.17
								DOX+IFN vs. CDDP	42.98	133.9	-90.93	15.72	40	40	5.782	41.43
								SURVIVAL
									PBS	IFN-I 2x104U/mouse, repeated doses	IFN-I 105U/mouse, one single dose	DOX	DOX+IFN_I (2x104U/mouse, repeated doses)	CDDP
								N	8	8	6	8	8	8
								PBS-IFN20
								Log-rank (Mantel-Cox) test
								Chi square	1.843
								df	1
								P value	0.1746
								P value summary	ns
								Are the survival curves sig different?	No
								Gehan-Breslow-Wilcoxon test
								Chi square	2.557
								df	1
								P value	0.1098
								P value summary	ns
								Are the survival curves sig different?	No
								Median survival
								PBS	17.5
								IFN20(chronic)	20
								Ratio (and its reciprocal)	0.875	1.143
								95% CI of ratio	0,2670 to 2,867	0,3488 to 3,745
								Hazard Ratio (Mantel-Haenszel)	A/B	B/A
								Ratio (and its reciprocal)	3.022	0.3309
								95% CI of ratio	0,6122 to 14,92	0,06704 to 1,633
								Hazard Ratio (logrank)	A/B	B/A
								Ratio (and its reciprocal)	1.846	0.5417
								95% CI of ratio	0,5508 to 6,188	0,1616 to 1,815
								PBS-IFN100
								Log-rank (Mantel-Cox) test
								Chi square	0.05778
								df	1
								P value	0.81
								P value summary	ns
								Are the survival curves sig different?	No
								Gehan-Breslow-Wilcoxon test
								Chi square	0.01952
								df	1
								P value	0.8889
								P value summary	ns
								Are the survival curves sig different?	No
								Median survival
								PBS	17.5
								IFN100(acute)	17.5
								Ratio (and its reciprocal)	1	1
								95% CI of ratio	0,2822 to 3,544	0,2822 to 3,544
								Hazard Ratio (Mantel-Haenszel)	A/B	B/A
								Ratio (and its reciprocal)	1.224	0.8169
								95% CI of ratio	0,2353 to 6,367	0,1571 to 4,249
								Hazard Ratio (logrank)	A/B	B/A
								Ratio (and its reciprocal)	1.125	0.8889
								95% CI of ratio	0,3215 to 3,936	0,2540 to 3,110
								PBS-DOX
								Log-rank (Mantel-Cox) test
								Chi square	6.689
								df	1
								P value	0.0097
								P value summary	**
								Are the survival curves sig different?	Yes
								Gehan-Breslow-Wilcoxon test
								Chi square	6.833
								df	1
								P value	0.009
								P value summary	**
								Are the survival curves sig different?	Yes
								Median survival
								PBS	17.5
								DOX	Undefined
								Hazard Ratio (Mantel-Haenszel)	A/B	B/A
								Ratio (and its reciprocal)	9.297	0.1076
								95% CI of ratio	1,716 to 50,37	0,01985 to 0,5828
								Hazard Ratio (logrank)	A/B	B/A
								Ratio (and its reciprocal)	8	0.125
								95% CI of ratio	1,790 to 35,75	0,02798 to 0,5585
								PBS-DOX+IFN
								Log-rank (Mantel-Cox) test
								Chi square	9.228
								df	1
								P value	0.0024
								P value summary	**
								Are the survival curves sig different?	Yes
								Gehan-Breslow-Wilcoxon test
								Chi square	8.761
								df	1
								P value	0.0031
								P value summary	**
								Are the survival curves sig different?	Yes
								Median survival
								PBS	17.5
								DOX+IFN20(chronic)	Undefined
								Hazard Ratio (Mantel-Haenszel)	A/B	B/A
								Ratio (and its reciprocal)	15.93	0.06276
								95% CI of ratio	2,670 to 95,08	0,01052 to 0,3745
								Hazard Ratio (logrank)	A/B	B/A
								Ratio (and its reciprocal)	Undefined	Undefined
								PBS-CDDP
								Log-rank (Mantel-Cox) test
								Chi square	1.389
								df	1
								P value	0.2386
								P value summary	ns
								Are the survival curves sig different?	No
								Gehan-Breslow-Wilcoxon test
								Chi square	1.494
								df	1
								P value	0.2216
								P value summary	ns
								Are the survival curves sig different?	No
								Median survival
								PBS	17.5
								CDDP	25
								Ratio (and its reciprocal)	0.7	1.429
								95% CI of ratio	0,1975 to 2,481	0,4031 to 5,062
								Hazard Ratio (Mantel-Haenszel)	A/B	B/A
								Ratio (and its reciprocal)	2.452	0.4078
								95% CI of ratio	0,5517 to 10,90	0,09176 to 1,813
								Hazard Ratio (logrank)	A/B	B/A
								Ratio (and its reciprocal)	1.87	0.5349
								95% CI of ratio	0,5372 to 6,507	0,1537 to 1,862
								DOX-DOX+IFN
								Log-rank (Mantel-Cox) test
								Chi square	1
								df	1
								P value	0.3173
								P value summary	ns
								Are the survival curves sig different?	No
								Gehan-Breslow-Wilcoxon test
								Chi square	1
								df	1
								P value	0.3173
								P value summary	ns
								Are the survival curves sig different?	No
								Median survival
								DOX	Undefined
								DOX+IFN20(chronic)	Undefined
								Hazard Ratio (Mantel-Haenszel)	A/B	B/A
								Ratio (and its reciprocal)	7.389	0.1353
								95% CI of ratio	0,1466 to 372,4	0,002685 to 6,821
								Hazard Ratio (logrank)	A/B	B/A
								Ratio (and its reciprocal)	Undefined	Undefined
