# Supplementary material for: Type I IFNs promote cancer cell stemness by triggering the epigenetic regulator KDM1B
Source: Nat Immunol. 2022 Aug 24;23(9):1379–92. doi: 10.1038/s41590-022-01290-3 (PMC9477743; doi:10.1038/s41590-022-01290-3)
Supplement: Supplementary file 10 — Statistical source data. [file 41590_2022_1290_MOESM10_ESM.xlsx]

## Sheet: 3a
MCA205 CD44L												MCA CD44H	CTR	RNase A	RNase H	DNase	Benzonase	OXP	OXP+RNase A	OXP+RNase H	OXP+DNAse	OXP+Benzonase
CTR	RNase A	RNase H	DNase	Benzonase	OXP	OXP+RNase A	OXP+RNase H	OXP+DNAse	OXP+Benzonase			Number of values	9	3	4	4	6	6	4	4	4	9
0.322881	0.689133	1.14688	0.554833	0.66127	2.56535	0.953427	3.01436	1.80781	1.81891			Shapiro-Wilk test
0.109207	0.120137	0.114435	0.371003	0.331533	7.5199	0.41285	0.298588	1.00087	3.12247			W	0.8476	0.9667	0.8863	0.917	0.8106	0.8	0.9506	0.8565	0.8866	0.8432
0.25848	1.51761	1.30889	2.25675	1.64151	4.79471	3.15945	2.65076	3.73168	2.92959			P value	0.0701	0.6495	0.3664	0.5201	0.073	0.0588	0.7196	0.2479	0.3677	0.0628
0.33297	0.230517	0.12553	0.0851233	0.50362	8.11773	3.91736	4.23995	2.76968	1.39144			Passed normality test (alpha=0.05)?	Yes	Yes	Yes	Yes	Yes	Yes	Yes	Yes	Yes	Yes
2.6101				0.226043	7.3485				1.96449			P value summary	ns	ns	ns	ns	ns	ns	ns	ns	ns	ns
1.54025				1.86056	3.31753				3.24893			ANOVA summary
0.318383				0.133747	4.53052				0.64868			F	8.005
2.4776					4.80494				1.96294			P value	<0,0001
												P value summary	****
MCA205 CD44H												Significant diff. among means (P < 0.05)?	Yes
CTR	RNase A	RNase H	DNase	Benzonase	OXP	OXP+RNase A	OXP+RNase H	OXP+DNAse	OXP+Benzonase			R squared	0.6262
0.381687	3.417	1.61304	1.4361	0.767213	9.9739	2.84557	6.4768	4.8026	0.680507
0.176727	2.34461	4.506	4.20812	0.324933	5.4328	6.44533	7.13945	4.702	3.57539			Brown-Forsythe test
0.26096	0.256237	1.59408	0.289797	0.626197	10.1669	4.54451	2.94054	5.11255	3.70348			F (DFn, DFd)	0,7128 (9, 43)
0.265777		0.265963	3.654	2.52935	5.61072	3.55403	3.44471	5.7711	0.86505			P value	0.6941
2.36206				3.57934	6.002				1.84856			P value summary	ns
1.69311				0.247373	4.55623				3.37575			Are SDs significantly different (P < 0.05)?	No
0.59612									3.58008			Bonferroni's multiple comparisons test	Mean Diff,	95,00% CI of diff,	Significant?	Summary	Adjusted P Value
3.50767									2.93006			CTR vs. RNase A	-0.7346	-4,478 to 3,009	No	ns	>0,9999	A-B
2.19777									4.0799			CTR vs. RNase H	-0.7235	-4,098 to 2,651	No	ns	>0,9999	A-C
												CTR vs. DNase	-1.126	-4,500 to 2,249	No	ns	>0,9999	A-D
												CTR vs. Benzonase	-0.07441	-3,034 to 2,885	No	ns	>0,9999	A-E
												CTR vs. OXP	-5.686	-8,645 to -2,726	Yes	****	<0,0001	A-F
												CTR vs. OXP+RNase A	-3.076	-6,450 to 0,2983	No	ns	0.1207	A-G
												CTR vs. OXP+RNase H	-3.729	-7,103 to -0,3547	Yes	*	0.0168	A-H
												CTR vs. OXP+DNAse	-3.826	-7,200 to -0,4514	Yes	*	0.0123	A-I
												CTR vs. OXP+Benzonase	-1.466	-4,113 to 1,181	No	ns	>0,9999	A-J
												RNase A vs. RNase H	0.01118	-4,278 to 4,300	No	ns	>0,9999	B-C
												RNase A vs. DNase	-0.3911	-4,680 to 3,898	No	ns	>0,9999	B-D
												RNase A vs. Benzonase	0.6602	-3,310 to 4,631	No	ns	>0,9999	B-E
												RNase A vs. OXP	-4.951	-8,922 to -0,9806	Yes	**	0.0036	B-F
												RNase A vs. OXP+RNase A	-2.341	-6,630 to 1,947	No	ns	>0,9999	B-G
												RNase A vs. OXP+RNase H	-2.994	-7,283 to 1,294	No	ns	0.8486	B-H
												RNase A vs. OXP+DNAse	-3.091	-7,380 to 1,198	No	ns	0.6998	B-I
												RNase A vs. OXP+Benzonase	-0.7317	-4,475 to 3,012	No	ns	>0,9999	B-J
												RNase H vs. DNase	-0.4022	-4,373 to 3,568	No	ns	>0,9999	C-D
												RNase H vs. Benzonase	0.649	-2,976 to 4,274	No	ns	>0,9999	C-E
												RNase H vs. OXP	-4.962	-8,587 to -1,338	Yes	***	0.0009	C-F
												RNase H vs. OXP+RNase A	-2.353	-6,323 to 1,618	No	ns	>0,9999	C-G
												RNase H vs. OXP+RNase H	-3.006	-6,976 to 0,9650	No	ns	0.5099	C-H
												RNase H vs. OXP+DNAse	-3.102	-7,073 to 0,8683	No	ns	0.4102	C-I
												RNase H vs. OXP+Benzonase	-0.7429	-4,117 to 2,631	No	ns	>0,9999	C-J
												DNase vs. Benzonase	1.051	-2,573 to 4,676	No	ns	>0,9999	D-E
												DNase vs. OXP	-4.56	-8,185 to -0,9355	Yes	**	0.0032	D-F
												DNase vs. OXP+RNase A	-1.95	-5,921 to 2,020	No	ns	>0,9999	D-G
												DNase vs. OXP+RNase H	-2.603	-6,574 to 1,367	No	ns	>0,9999	D-H
												DNase vs. OXP+DNAse	-2.7	-6,671 to 1,271	No	ns	0.9888	D-I
												DNase vs. OXP+Benzonase	-0.3406	-3,715 to 3,034	No	ns	>0,9999	D-J
												Benzonase vs. OXP	-5.611	-8,853 to -2,369	Yes	****	<0,0001	E-F
												Benzonase vs. OXP+RNase A	-3.002	-6,626 to 0,6230	No	ns	0.2673	E-G
												Benzonase vs. OXP+RNase H	-3.655	-7,279 to -0,03002	Yes	*	0.046	E-H
												Benzonase vs. OXP+DNAse	-3.751	-7,376 to -0,1267	Yes	*	0.0349	E-I
												Benzonase vs. OXP+Benzonase	-1.392	-4,351 to 1,568	No	ns	>0,9999	E-J
												OXP vs. OXP+RNase A	2.61	-1,015 to 6,234	No	ns	0.7044	F-G
												OXP vs. OXP+RNase H	1.957	-1,668 to 5,581	No	ns	>0,9999	F-H
												OXP vs. OXP+DNAse	1.86	-1,765 to 5,485	No	ns	>0,9999	F-I
												OXP vs. OXP+Benzonase	4.219	1,260 to 7,179	Yes	***	0.0005	F-J
												OXP+RNase A vs. OXP+RNase H	-0.653	-4,624 to 3,318	No	ns	>0,9999	G-H
												OXP+RNase A vs. OXP+DNAse	-0.7497	-4,720 to 3,221	No	ns	>0,9999	G-I
												OXP+RNase A vs. OXP+Benzonase	1.61	-1,765 to 4,984	No	ns	>0,9999	G-J
												OXP+RNase H vs. OXP+DNAse	-0.09669	-4,067 to 3,874	No	ns	>0,9999	H-I
												OXP+RNase H vs. OXP+Benzonase	2.263	-1,112 to 5,637	No	ns	>0,9999	H-J
												OXP+DNAse vs. OXP+Benzonase	2.359	-1,015 to 5,734	No	ns	0.8413	I-J
												Test details	Mean 1	Mean 2	Mean Diff,	SE of diff,	n1	n2	t	DF
												CTR vs. RNase A	1.271	2.006	-0.7346	1.071	9	3	0.686	43
												CTR vs. RNase H	1.271	1.995	-0.7235	0.9653	9	4	0.7494	43
												CTR vs. DNase	1.271	2.397	-1.126	0.9653	9	4	1.166	43
												CTR vs. Benzonase	1.271	1.346	-0.07441	0.8467	9	6	0.08789	43
												CTR vs. OXP	1.271	6.957	-5.686	0.8467	9	6	6.716	43
												CTR vs. OXP+RNase A	1.271	4.347	-3.076	0.9653	9	4	3.187	43
												CTR vs. OXP+RNase H	1.271	5	-3.729	0.9653	9	4	3.863	43
												CTR vs. OXP+DNAse	1.271	5.097	-3.826	0.9653	9	4	3.963	43
												CTR vs. OXP+Benzonase	1.271	2.738	-1.466	0.7573	9	9	1.936	43
												RNase A vs. RNase H	2.006	1.995	0.01118	1.227	3	4	0.009112	43
												RNase A vs. DNase	2.006	2.397	-0.3911	1.227	3	4	0.3187	43
												RNase A vs. Benzonase	2.006	1.346	0.6602	1.136	3	6	0.5812	43
												RNase A vs. OXP	2.006	6.957	-4.951	1.136	3	6	4.359	43
												RNase A vs. OXP+RNase A	2.006	4.347	-2.341	1.227	3	4	1.908	43
												RNase A vs. OXP+RNase H	2.006	5	-2.994	1.227	3	4	2.441	43
												RNase A vs. OXP+DNAse	2.006	5.097	-3.091	1.227	3	4	2.519	43
												RNase A vs. OXP+Benzonase	2.006	2.738	-0.7317	1.071	3	9	0.6832	43
												RNase H vs. DNase	1.995	2.397	-0.4022	1.136	4	4	0.3541	43
												RNase H vs. Benzonase	1.995	1.346	0.649	1.037	4	6	0.6259	43
												RNase H vs. OXP	1.995	6.957	-4.962	1.037	4	6	4.786	43
												RNase H vs. OXP+RNase A	1.995	4.347	-2.353	1.136	4	4	2.071	43
												RNase H vs. OXP+RNase H	1.995	5	-3.006	1.136	4	4	2.646	43
												RNase H vs. OXP+DNAse	1.995	5.097	-3.102	1.136	4	4	2.731	43
												RNase H vs. OXP+Benzonase	1.995	2.738	-0.7429	0.9653	4	9	0.7695	43
												DNase vs. Benzonase	2.397	1.346	1.051	1.037	4	6	1.014	43
												DNase vs. OXP	2.397	6.957	-4.56	1.037	4	6	4.398	43
												DNase vs. OXP+RNase A	2.397	4.347	-1.95	1.136	4	4	1.717	43
												DNase vs. OXP+RNase H	2.397	5	-2.603	1.136	4	4	2.292	43
												DNase vs. OXP+DNAse	2.397	5.097	-2.7	1.136	4	4	2.377	43
												DNase vs. OXP+Benzonase	2.397	2.738	-0.3406	0.9653	4	9	0.3529	43
												Benzonase vs. OXP	1.346	6.957	-5.611	0.9275	6	6	6.05	43
												Benzonase vs. OXP+RNase A	1.346	4.347	-3.002	1.037	6	4	2.895	43
												Benzonase vs. OXP+RNase H	1.346	5	-3.655	1.037	6	4	3.524	43
												Benzonase vs. OXP+DNAse	1.346	5.097	-3.751	1.037	6	4	3.618	43
												Benzonase vs. OXP+Benzonase	1.346	2.738	-1.392	0.8467	6	9	1.644	43
												OXP vs. OXP+RNase A	6.957	4.347	2.61	1.037	6	4	2.517	43
												OXP vs. OXP+RNase H	6.957	5	1.957	1.037	6	4	1.887	43
												OXP vs. OXP+DNAse	6.957	5.097	1.86	1.037	6	4	1.794	43
												OXP vs. OXP+Benzonase	6.957	2.738	4.219	0.8467	6	9	4.984	43
												OXP+RNase A vs. OXP+RNase H	4.347	5	-0.653	1.136	4	4	0.5749	43
												OXP+RNase A vs. OXP+DNAse	4.347	5.097	-0.7497	1.136	4	4	0.66	43
												OXP+RNase A vs. OXP+Benzonase	4.347	2.738	1.61	0.9653	4	9	1.668	43
												OXP+RNase H vs. OXP+DNAse	5	5.097	-0.09669	1.136	4	4	0.08512	43
												OXP+RNase H vs. OXP+Benzonase	5	2.738	2.263	0.9653	4	9	2.344	43
												OXP+DNAse vs. OXP+Benzonase	5.097	2.738	2.359	0.9653	4	9	2.444	43
												Minimum	0.1767	0.2562	0.266	0.2898	0.2474	4.556	2.846	2.941	4.702	0.6805
												25% Percentile	0.2634	0.2562	0.598	0.5764	0.3055	5.214	3.023	3.067	4.727	1.357
												Median	0.5961	2.345	1.604	2.545	0.6967	5.806	4.049	4.961	4.958	3.376
												75% Percentile	2.28	3.417	3.783	4.07	2.792	10.02	5.97	6.974	5.606	3.642
												Maximum	3.508	3.417	4.506	4.208	3.579	10.17	6.445	7.139	5.771	4.08
												Mean	1.271	2.006	1.995	2.397	1.346	6.957	4.347	5	5.097	2.738
												Std. Deviation	1.21	1.607	1.789	1.846	1.378	2.458	1.563	2.115	0.4821	1.281
												Std. Error of Mean	0.4032	0.928	0.8945	0.923	0.5625	1.004	0.7813	1.057	0.2411	0.4269
												Lower 95% CI	0.3416	-1.987	-0.8519	-0.5405	-0.1001	4.377	1.861	1.635	4.33	1.753
												Upper 95% CI	2.201	5.999	4.841	5.335	2.792	9.537	6.834	8.366	5.864	3.722
												MCA CD44HL	CTR	RNase A	RNase H	DNase	Benzonase	OXP	OXP+RNase A	OXP+RNase H	OXP+DNAse	OXP+Benzonase
												Number of values	6	4	4	4	7	8	4	4	4	8
												Shapiro-Wilk test
												W	0.8072	0.8879	0.7913	0.8065	0.823	0.9099	0.8972	0.9409	0.9884	0.9295
												P value	0.0682	0.3733	0.0875	0.1145	0.0687	0.3536	0.4173	0.6597	0.949	0.5113
												Passed normality test (alpha=0.05)?	Yes	Yes	Yes	Yes	Yes	Yes	Yes	Yes	Yes	Yes
												P value summary	ns	ns	ns	ns	ns	ns	ns	ns	ns	ns
												ANOVA summary
												F	8.578
												P value	<0,0001
												P value summary	****
												Significant diff. among means (P < 0.05)?	Yes
												R squared	0.6423
												Brown-Forsythe test
												F (DFn, DFd)	1,521 (9, 43)
												P value	0.1712
												P value summary	ns
												Are SDs significantly different (P < 0.05)?	No
												Bonferroni's multiple comparisons test	Mean Diff,	95,00% CI of diff,	Significant?	Summary	Adjusted P Value
												CTR vs. RNase A	0.6177	-2,273 to 3,509	No	ns	>0,9999	A-B
												CTR vs. RNase H	0.5831	-2,308 to 3,474	No	ns	>0,9999	A-C
												CTR vs. DNase	0.4401	-2,451 to 3,331	No	ns	>0,9999	A-D
												CTR vs. Benzonase	0.4916	-2,000 to 2,983	No	ns	>0,9999	A-E
												CTR vs. OXP	-4.118	-6,537 to -1,699	Yes	****	<0,0001	A-F
												CTR vs. OXP+RNase A	-0.8537	-3,745 to 2,037	No	ns	>0,9999	A-G
												CTR vs. OXP+RNase H	-1.294	-4,185 to 1,597	No	ns	>0,9999	A-H
												CTR vs. OXP+DNAse	-1.07	-3,962 to 1,821	No	ns	>0,9999	A-I
												CTR vs. OXP+Benzonase	-0.8789	-3,298 to 1,540	No	ns	>0,9999	A-J
												RNase A vs. RNase H	-0.03459	-3,202 to 3,132	No	ns	>0,9999	B-C
												RNase A vs. DNase	-0.1776	-3,345 to 2,989	No	ns	>0,9999	B-D
												RNase A vs. Benzonase	-0.1261	-2,933 to 2,681	No	ns	>0,9999	B-E
												RNase A vs. OXP	-4.736	-7,478 to -1,993	Yes	****	<0,0001	B-F
												RNase A vs. OXP+RNase A	-1.471	-4,638 to 1,696	No	ns	>0,9999	B-G
												RNase A vs. OXP+RNase H	-1.912	-5,079 to 1,256	No	ns	>0,9999	B-H
												RNase A vs. OXP+DNAse	-1.688	-4,855 to 1,479	No	ns	>0,9999	B-I
												RNase A vs. OXP+Benzonase	-1.497	-4,239 to 1,246	No	ns	>0,9999	B-J
												RNase H vs. DNase	-0.143	-3,310 to 3,024	No	ns	>0,9999	C-D
												RNase H vs. Benzonase	-0.09153	-2,899 to 2,716	No	ns	>0,9999	C-E
												RNase H vs. OXP	-4.701	-7,444 to -1,958	Yes	****	<0,0001	C-F
												RNase H vs. OXP+RNase A	-1.437	-4,604 to 1,730	No	ns	>0,9999	C-G
												RNase H vs. OXP+RNase H	-1.877	-5,044 to 1,290	No	ns	>0,9999	C-H
												RNase H vs. OXP+DNAse	-1.654	-4,821 to 1,513	No	ns	>0,9999	C-I
												RNase H vs. OXP+Benzonase	-1.462	-4,205 to 1,281	No	ns	>0,9999	C-J
												DNase vs. Benzonase	0.05146	-2,756 to 2,859	No	ns	>0,9999	D-E
												DNase vs. OXP	-4.558	-7,301 to -1,815	Yes	****	<0,0001	D-F
												DNase vs. OXP+RNase A	-1.294	-4,461 to 1,873	No	ns	>0,9999	D-G
												DNase vs. OXP+RNase H	-1.734	-4,901 to 1,433	No	ns	>0,9999	D-H
												DNase vs. OXP+DNAse	-1.511	-4,678 to 1,656	No	ns	>0,9999	D-I
												DNase vs. OXP+Benzonase	-1.319	-4,062 to 1,424	No	ns	>0,9999	D-J
												Benzonase vs. OXP	-4.609	-6,927 to -2,291	Yes	****	<0,0001	E-F
												Benzonase vs. OXP+RNase A	-1.345	-4,153 to 1,462	No	ns	>0,9999	E-G
												Benzonase vs. OXP+RNase H	-1.785	-4,593 to 1,022	No	ns	>0,9999	E-H
												Benzonase vs. OXP+DNAse	-1.562	-4,369 to 1,245	No	ns	>0,9999	E-I
												Benzonase vs. OXP+Benzonase	-1.37	-3,689 to 0,9476	No	ns	>0,9999	E-J
												OXP vs. OXP+RNase A	3.264	0,5214 to 6,007	Yes	**	0.0067	F-G
												OXP vs. OXP+RNase H	2.824	0,08122 to 5,567	Yes	*	0.0369	F-H
												OXP vs. OXP+DNAse	3.047	0,3046 to 5,790	Yes	*	0.0157	F-I
												OXP vs. OXP+Benzonase	3.239	0,9995 to 5,478	Yes	***	0.0004	F-J
												OXP+RNase A vs. OXP+RNase H	-0.4401	-3,607 to 2,727	No	ns	>0,9999	G-H
												OXP+RNase A vs. OXP+DNAse	-0.2167	-3,384 to 2,950	No	ns	>0,9999	G-I
												OXP+RNase A vs. OXP+Benzonase	-0.02516	-2,768 to 2,718	No	ns	>0,9999	G-J
												OXP+RNase H vs. OXP+DNAse	0.2234	-2,944 to 3,390	No	ns	>0,9999	H-I
												OXP+RNase H vs. OXP+Benzonase	0.415	-2,328 to 3,158	No	ns	>0,9999	H-J
												OXP+DNAse vs. OXP+Benzonase	0.1916	-2,551 to 2,934	No	ns	>0,9999	I-J
												Test details	Mean 1	Mean 2	Mean Diff,	SE of diff,	n1	n2	t	DF
												CTR vs. RNase A	1.257	0.6393	0.6177	0.8271	6	4	0.7468	43
												CTR vs. RNase H	1.257	0.6739	0.5831	0.8271	6	4	0.705	43
												CTR vs. DNase	1.257	0.8169	0.4401	0.8271	6	4	0.5321	43
												CTR vs. Benzonase	1.257	0.7655	0.4916	0.7129	6	7	0.6896	43
												CTR vs. OXP	1.257	5.375	-4.118	0.692	6	8	5.951	43
												CTR vs. OXP+RNase A	1.257	2.111	-0.8537	0.8271	6	4	1.032	43
												CTR vs. OXP+RNase H	1.257	2.551	-1.294	0.8271	6	4	1.564	43
												CTR vs. OXP+DNAse	1.257	2.328	-1.07	0.8271	6	4	1.294	43
												CTR vs. OXP+Benzonase	1.257	2.136	-0.8789	0.692	6	8	1.27	43
												RNase A vs. RNase H	0.6393	0.6739	-0.03459	0.906	4	4	0.03817	43
												RNase A vs. DNase	0.6393	0.8169	-0.1776	0.906	4	4	0.196	43
												RNase A vs. Benzonase	0.6393	0.7655	-0.1261	0.8031	4	7	0.157	43
												RNase A vs. OXP	0.6393	5.375	-4.736	0.7847	4	8	6.035	43
												RNase A vs. OXP+RNase A	0.6393	2.111	-1.471	0.906	4	4	1.624	43
												RNase A vs. OXP+RNase H	0.6393	2.551	-1.912	0.906	4	4	2.11	43
												RNase A vs. OXP+DNAse	0.6393	2.328	-1.688	0.906	4	4	1.863	43
												RNase A vs. OXP+Benzonase	0.6393	2.136	-1.497	0.7847	4	8	1.907	43
												RNase H vs. DNase	0.6739	0.8169	-0.143	0.906	4	4	0.1578	43
												RNase H vs. Benzonase	0.6739	0.7655	-0.09153	0.8031	4	7	0.114	43
												RNase H vs. OXP	0.6739	5.375	-4.701	0.7847	4	8	5.991	43
												RNase H vs. OXP+RNase A	0.6739	2.111	-1.437	0.906	4	4	1.586	43
												RNase H vs. OXP+RNase H	0.6739	2.551	-1.877	0.906	4	4	2.072	43
												RNase H vs. OXP+DNAse	0.6739	2.328	-1.654	0.906	4	4	1.825	43
												RNase H vs. OXP+Benzonase	0.6739	2.136	-1.462	0.7847	4	8	1.863	43
												DNase vs. Benzonase	0.8169	0.7655	0.05146	0.8031	4	7	0.06407	43
												DNase vs. OXP	0.8169	5.375	-4.558	0.7847	4	8	5.809	43
												DNase vs. OXP+RNase A	0.8169	2.111	-1.294	0.906	4	4	1.428	43
												DNase vs. OXP+RNase H	0.8169	2.551	-1.734	0.906	4	4	1.914	43
												DNase vs. OXP+DNAse	0.8169	2.328	-1.511	0.906	4	4	1.667	43
												DNase vs. OXP+Benzonase	0.8169	2.136	-1.319	0.7847	4	8	1.681	43
												Benzonase vs. OXP	0.7655	5.375	-4.609	0.6632	7	8	6.951	43
												Benzonase vs. OXP+RNase A	0.7655	2.111	-1.345	0.8031	7	4	1.675	43
												Benzonase vs. OXP+RNase H	0.7655	2.551	-1.785	0.8031	7	4	2.223	43
												Benzonase vs. OXP+DNAse	0.7655	2.328	-1.562	0.8031	7	4	1.945	43
												Benzonase vs. OXP+Benzonase	0.7655	2.136	-1.37	0.6632	7	8	2.067	43
												OXP vs. OXP+RNase A	5.375	2.111	3.264	0.7847	8	4	4.16	43
												OXP vs. OXP+RNase H	5.375	2.551	2.824	0.7847	8	4	3.599	43
												OXP vs. OXP+DNAse	5.375	2.328	3.047	0.7847	8	4	3.884	43
												OXP vs. OXP+Benzonase	5.375	2.136	3.239	0.6407	8	8	5.056	43
												OXP+RNase A vs. OXP+RNase H	2.111	2.551	-0.4401	0.906	4	4	0.4858	43
												OXP+RNase A vs. OXP+DNAse	2.111	2.328	-0.2167	0.906	4	4	0.2392	43
												OXP+RNase A vs. OXP+Benzonase	2.111	2.136	-0.02516	0.7847	4	8	0.03206	43
												OXP+RNase H vs. OXP+DNAse	2.551	2.328	0.2234	0.906	4	4	0.2466	43
												OXP+RNase H vs. OXP+Benzonase	2.551	2.136	0.415	0.7847	4	8	0.5289	43
												OXP+DNAse vs. OXP+Benzonase	2.328	2.136	0.1916	0.7847	4	8	0.2442	43
												Minimum	0.2585	0.1201	0.1144	0.08512	0.1337	2.565	0.4129	0.2986	1.001	0.6487
												25% Percentile	0.3068	0.1477	0.1172	0.1566	0.226	3.621	0.548	0.8866	1.203	1.498
												Median	0.9366	0.4598	0.6362	0.4629	0.5036	4.8	2.056	2.833	2.289	1.964
												75% Percentile	2.511	1.31	1.268	1.831	1.642	7.477	3.728	3.934	3.491	3.074
												Maximum	2.61	1.518	1.309	2.257	1.861	8.118	3.917	4.24	3.732	3.249
												Mean	1.257	0.6393	0.6739	0.8169	0.7655	5.375	2.111	2.551	2.328	2.136
												Std. Deviation	1.107	0.6352	0.6431	0.9791	0.6981	2.054	1.692	1.648	1.183	0.9077
												Std. Error of Mean	0.4518	0.3176	0.3215	0.4896	0.2639	0.726	0.8459	0.8241	0.5914	0.3209
												Lower 95% CI	0.09559	-0.3714	-0.3493	-0.7411	0.1198	3.658	-0.5812	-0.07188	0.4454	1.377
												Upper 95% CI	2.419	1.65	1.697	2.375	1.411	7.092	4.803	5.174	4.21	2.895

## Sheet: 3b
CTR	EVs 37°C	EVs 4°C
0.26	99.2	20.8
0.15	99	21.5

## Sheet: 3c
	44low							44high										MCA 44H	CTR	cyto D	EVs	EVs+cyto D
CTR	0.46546	0.49934	0.84589	0.109395	0.84357	0.86766	0.247355	3,434700*	1.19408	0.49915	0.220544	1.38381	1.03162	0.146135				Number of values	6	4	6	3
Cyto D	0.4773	0.56496	1.31461	1.2797				0.5134	0.73678	1.72017	1.28							Shapiro-Wilk test
EVs	11.6899	1,010120*	12.4948	32,423650*	12.3924	11.2078	8.804	5.499	6.1497	5.09575	7.01245	11,426250*	6.07596	7.3779				W	0.8987	0.9532	0.9547	0.9687
EVs+Cyto D	5.0011	4.3102	4.174					3.41689	2.7682	2.9916								P value	0.3662	0.7361	0.778	0.6604
																		Passed normality test (alpha=0.05)?	Yes	Yes	Yes	Yes
																		P value summary	ns	ns	ns	ns
																		ANOVA summary
																		F	85.24
																		P value	<0,0001
																		P value summary	****
																		Significant diff. among means (P < 0.05)?	Yes
																		R squared	0.9446
																		Brown-Forsythe test
																		F (DFn, DFd)	1,131 (3, 15)
																		P value	0.368
																		P value summary	ns
																		Are SDs significantly different (P < 0.05)?	No
																		Bonferroni's multiple comparisons test	Mean Diff,	95,00% CI of diff,	Significant?	Summary	Adjusted P Value
																		CTR vs. cyto D	-0.3167	-1,584 to 0,9501	No	ns	>0,9999	A-B
																		CTR vs. EVs	-5.456	-6,589 to -4,323	Yes	****	<0,0001	A-C			Minimum	0.1461	0.5134	5.096	2.768
																		CTR vs. EVs+cyto D	-2.313	-3,701 to -0,9253	Yes	***	0.0008	A-D			25% Percentile	0.2019	0.5692	5.398	2.768
																		cyto D vs. EVs	-5.139	-6,406 to -3,872	Yes	****	<0,0001	B-C			Median	0.7654	1.008	6.113	2.992
																		cyto D vs. EVs+cyto D	-1.996	-3,495 to -0,4974	Yes	**	0.0064	B-D			75% Percentile	1.242	1.61	7.104	3.417
																		EVs vs. EVs+cyto D	3.143	1,755 to 4,531	Yes	****	<0,0001	C-D			Maximum	1.384	1.72	7.378	3.417
																		Test details	Mean 1	Mean 2	Mean Diff,	SE of diff,	n1	n2	t	DF
																		CTR vs. cyto D	0.7459	1.063	-0.3167	0.4172	6	4	0.7591	15	Mean	0.7459	1.063	6.202	3.059
																		CTR vs. EVs	0.7459	6.202	-5.456	0.3732	6	6	14.62	15	Std. Deviation	0.5265	0.5439	0.869	0.3295
																		CTR vs. EVs+cyto D	0.7459	3.059	-2.313	0.4571	6	3	5.061	15	Std. Error of Mean	0.2149	0.2719	0.3548	0.1903
																		cyto D vs. EVs	1.063	6.202	-5.139	0.4172	4	6	12.32	15
																		cyto D vs. EVs+cyto D	1.063	3.059	-1.996	0.4937	4	3	4.044	15	Lower 95% CI	0.1934	0.1971	5.29	2.24
																		EVs vs. EVs+cyto D	6.202	3.059	3.143	0.4571	6	3	6.876	15	Upper 95% CI	1.298	1.928	7.114	3.878
																		MCA 44L	CTR	cyto D	EVs	EVs+cyto D
																		Number of values	7	4	5	3
																		Shapiro-Wilk test
																		W	0.8775	0.7947	0.8326	0.8696
																		P value	0.2156	0.093	0.1456	0.2944
																		Passed normality test (alpha=0.05)?	Yes	Yes	Yes	Yes
																		P value summary	ns	ns	ns	ns
																		ANOVA summary
																		F	184.2
																		P value	<0,0001
																		P value summary	****
																		Significant diff. among means (P < 0.05)?	Yes
																		R squared	0.9736
																		Brown-Forsythe test
																		F (DFn, DFd)	1,636 (3, 15)
																		P value	0.2232
																		P value summary	ns
																		Are SDs significantly different (P < 0.05)?	No
																		Bonferroni's multiple comparisons test	Mean Diff,	95,00% CI of diff,	Significant?	Summary	Adjusted P Value
																		CTR vs. cyto D	-0.355	-1,953 to 1,243	No	ns	>0,9999	A-B
																		CTR vs. EVs	-10.76	-12,26 to -9,271	Yes	****	<0,0001	A-C			Minimum	0.1094	0.4773	8.804	4.174
																		CTR vs. EVs+cyto D	-3.941	-5,701 to -2,181	Yes	****	<0,0001	A-D			25% Percentile	0.2474	0.4992	10.01	4.174
																		cyto D vs. EVs	-10.41	-12,12 to -8,698	Yes	****	<0,0001	B-C			Median	0.4993	0.9223	11.69	4.31
																		cyto D vs. EVs+cyto D	-3.586	-5,534 to -1,638	Yes	***	0.0003	B-D			75% Percentile	0.8459	1.306	12.44	5.001
																		EVs vs. EVs+cyto D	6.823	4,960 to 8,685	Yes	****	<0,0001	C-D			Maximum	0.8677	1.315	12.49	5.001
																		Test details	Mean 1	Mean 2	Mean Diff,	SE of diff,	n1	n2	t	DF
																		CTR vs. cyto D	0.5541	0.9091	-0.355	0.5264	7	4	0.6745	15	Mean	0.5541	0.9091	11.32	4.495
																		CTR vs. EVs	0.5541	11.32	-10.76	0.4918	7	5	21.89	15	Std. Deviation	0.3082	0.4497	1.501	0.4435
																		CTR vs. EVs+cyto D	0.5541	4.495	-3.941	0.5795	7	3	6.8	15	Std. Error of Mean	0.1165	0.2248	0.6712	0.256
																		cyto D vs. EVs	0.9091	11.32	-10.41	0.5634	4	5	18.48	15
																		cyto D vs. EVs+cyto D	0.9091	4.495	-3.586	0.6414	4	3	5.59	15	Lower 95% CI	0.269	0.1936	9.454	3.393
																		EVs vs. EVs+cyto D	11.32	4.495	6.823	0.6133	5	3	11.12	15	Upper 95% CI	0.8391	1.625	13.18	5.597

## Sheet: 3d
MCA205	CTR			Cyto D			EVs			EVs+Cyto D
	MEAN	SEM	N	MEAN	SEM	N	MEAN	SEM	N	MEAN	SEM	N			KLF4	CTR	CYTO D	EV	EV+CYTO D
Klf4	1	0.7219	3	0.0946	0.596761	2	2.025	0.5157	3	0.0023	7.15149	2			N	3	2	3	2
Myc	1	0.6581	3	0.1246	0.4363	2	8.6551	0	3	0.1237	2.6151	2			ANOVA summary
Oct3/4	1	0.4489	3	0.0789	0.0946	2	10.6827	1.0064	3	2.9917	0.9742	2			F	0.1249
Sox2	1	0.6398	3	0.1462	0.0524	2	1.1448	0.9752	3	0.3445	0.9262	2			P value	0.9419
Nanog	1	0.8515	3	0.6266	0.1397	2	578.524	1.7843	3	156.572	1.9551	2			P value summary	ns
Hes1	1	1.275	3	0.0126	0.1248	2	5.288	0.621	3	0.2163	1.6268	2			Significant diff. among means (P < 0.05)?	No
Nes	1	0.7133	3	0.0597	0.0633	2	0.8291	0.9151	3	0.0403	1.5172	2			R squared	0.05879
															Bonferroni's multiple comparisons test	Mean Diff,	95,00% CI of diff,	Significant?	Summary	Adjusted P Value
															CTR vs. CYTO D	0.9054	-14,04 to 15,85	No	ns	>0,9999	A-B
															CTR vs. EV	-1.025	-14,39 to 12,34	No	ns	>0,9999	A-C
															CTR vs. EV+CYTO D	0.9977	-13,94 to 15,94	No	ns	>0,9999	A-D
															CYTO D vs. EV	-1.93	-16,87 to 13,01	No	ns	>0,9999	B-C
															CYTO D vs. EV+CYTO D	0.0923	-16,28 to 16,46	No	ns	>0,9999	B-D
															EV vs. EV+CYTO D	2.023	-12,92 to 16,96	No	ns	>0,9999	C-D
															Test details	Mean 1	Mean 2	Mean Diff,	SE of diff,	n1	n2	t	DF
															CTR vs. CYTO D	1	0.0946	0.9054	3.868	3	2	0.2341	6
															CTR vs. EV	1	2.025	-1.025	3.46	3	3	0.2963	6
															CTR vs. EV+CYTO D	1	0.0023	0.9977	3.868	3	2	0.2579	6
															CYTO D vs. EV	0.0946	2.025	-1.93	3.868	2	3	0.4991	6
															CYTO D vs. EV+CYTO D	0.0946	0.0023	0.0923	4.237	2	2	0.02178	6
															EV vs. EV+CYTO D	2.025	0.0023	2.023	3.868	3	2	0.5229	6
															cMYC	CTR	CYTO D	EV	EV+CYTO D
															N	3	2	3	2
															ANOVA summary
															F	16.93
															P value	0.0025
															P value summary	**
															Significant diff. among means (P < 0.05)?	Yes
															R squared	0.8943
															Bonferroni's multiple comparisons test	Mean Diff,	95,00% CI of diff,	Significant?	Summary	Adjusted P Value
															CTR vs. CYTO D	0.8754	-5,000 to 6,751	No	ns	>0,9999	A-B
															CTR vs. EV	-7.655	-12,91 to -2,400	Yes	**	0.0081	A-C
															CTR vs. EV+CYTO D	0.8763	-4,999 to 6,752	No	ns	>0,9999	A-D
															CYTO D vs. EV	-8.531	-14,41 to -2,655	Yes	**	0.0082	B-C
															CYTO D vs. EV+CYTO D	0.0009	-6,436 to 6,437	No	ns	>0,9999	B-D
															EV vs. EV+CYTO D	8.531	2,656 to 14,41	Yes	**	0.0082	C-D
															Test details	Mean 1	Mean 2	Mean Diff,	SE of diff,	n1	n2	t	DF
															CTR vs. CYTO D	1	0.1246	0.8754	1.521	3	2	0.5755	6
															CTR vs. EV	1	8.655	-7.655	1.36	3	3	5.627	6
															CTR vs. EV+CYTO D	1	0.1237	0.8763	1.521	3	2	0.5761	6
															CYTO D vs. EV	0.1246	8.655	-8.531	1.521	2	3	5.608	6
															CYTO D vs. EV+CYTO D	0.1246	0.1237	0.0009	1.666	2	2	0.0005402	6
															EV vs. EV+CYTO D	8.655	0.1237	8.531	1.521	3	2	5.609	6
															OCT3/4	CTR	CYTO D	EV	EV+CYTO D
															N	3	2	3	2
															ANOVA summary
															F	42.08
															P value	0.0002
															P value summary	***
															Significant diff. among means (P < 0.05)?	Yes
															R squared	0.9546
															Bonferroni's multiple comparisons test	Mean Diff,	95,00% CI of diff,	Significant?	Summary	Adjusted P Value
															CTR vs. CYTO D	0.9211	-3,446 to 5,288	No	ns	>0,9999	A-B
															CTR vs. EV	-9.683	-13,59 to -5,777	Yes	***	0.0004	A-C
															CTR vs. EV+CYTO D	-1.992	-6,359 to 2,375	No	ns	0.7715	A-D
															CYTO D vs. EV	-10.6	-14,97 to -6,237	Yes	***	0.0005	B-C
															CYTO D vs. EV+CYTO D	-2.913	-7,697 to 1,871	No	ns	0.3414	B-D
															EV vs. EV+CYTO D	7.691	3,324 to 12,06	Yes	**	0.003	C-D
															Test details	Mean 1	Mean 2	Mean Diff,	SE of diff,	n1	n2	t	DF
															CTR vs. CYTO D	1	0.0789	0.9211	1.131	3	2	0.8148	6
															CTR vs. EV	1	10.68	-9.683	1.011	3	3	9.576	6
															CTR vs. EV+CYTO D	1	2.992	-1.992	1.131	3	2	1.762	6
															CYTO D vs. EV	0.0789	10.68	-10.6	1.131	2	3	9.38	6
															CYTO D vs. EV+CYTO D	0.0789	2.992	-2.913	1.238	2	2	2.352	6
															EV vs. EV+CYTO D	10.68	2.992	7.691	1.131	3	2	6.803	6
															SOX2	CTR	CYTO D	EV	EV+CYTO D
															N	3	2	3	2
															ANOVA summary
															F	0.3465
															P value	0.7934
															P value summary	ns
															Significant diff. among means (P < 0.05)?	No
															R squared	0.1477
															Bonferroni's multiple comparisons test	Mean Diff,	95,00% CI of diff,	Significant?	Summary	Adjusted P Value
															CTR vs. CYTO D	0.8538	-3,672 to 5,380	No	ns	>0,9999	A-B
															CTR vs. EV	-0.1448	-4,193 to 3,903	No	ns	>0,9999	A-C
															CTR vs. EV+CYTO D	0.6555	-3,870 to 5,181	No	ns	>0,9999	A-D
															CYTO D vs. EV	-0.9986	-5,525 to 3,527	No	ns	>0,9999	B-C
															CYTO D vs. EV+CYTO D	-0.1983	-5,156 to 4,760	No	ns	>0,9999	B-D
															EV vs. EV+CYTO D	0.8003	-3,726 to 5,326	No	ns	>0,9999	C-D
															Test details	Mean 1	Mean 2	Mean Diff,	SE of diff,	n1	n2	t	DF
															CTR vs. CYTO D	1	0.1462	0.8538	1.172	3	2	0.7287	6
															CTR vs. EV	1	1.145	-0.1448	1.048	3	3	0.1382	6
															CTR vs. EV+CYTO D	1	0.3445	0.6555	1.172	3	2	0.5595	6
															CYTO D vs. EV	0.1462	1.145	-0.9986	1.172	2	3	0.8523	6
															CYTO D vs. EV+CYTO D	0.1462	0.3445	-0.1983	1.283	2	2	0.1545	6
															EV vs. EV+CYTO D	1.145	0.3445	0.8003	1.172	3	2	0.6831	6
															NANOG	CTR	CYTO D	EV	EV+CYTO D
															N	3	2	3	2
															ANOVA summary
															F	40572
															P value	<0,0001
															P value summary	****
															Significant diff. among means (P < 0.05)?	Yes
															R squared	1
															Bonferroni's multiple comparisons test	Mean Diff,	95,00% CI of diff,	Significant?	Summary	Adjusted P Value
															CTR vs. CYTO D	0.3734	-7,660 to 8,407	No	ns	>0,9999	A-B
															CTR vs. EV	-577.5	-584,7 to -570,3	Yes	****	<0,0001	A-C
															CTR vs. EV+CYTO D	-155.6	-163,6 to -147,5	Yes	****	<0,0001	A-D
															CYTO D vs. EV	-577.9	-585,9 to -569,9	Yes	****	<0,0001	B-C
															CYTO D vs. EV+CYTO D	-155.9	-164,7 to -147,1	Yes	****	<0,0001	B-D
															EV vs. EV+CYTO D	422	413,9 to 430,0	Yes	****	<0,0001	C-D
															Test details	Mean 1	Mean 2	Mean Diff,	SE of diff,	n1	n2	t	DF
															CTR vs. CYTO D	1	0.6266	0.3734	2.08	3	2	0.1796	6
															CTR vs. EV	1	578.5	-577.5	1.86	3	3	310.5	6
															CTR vs. EV+CYTO D	1	156.6	-155.6	2.08	3	2	74.81	6
															CYTO D vs. EV	0.6266	578.5	-577.9	2.08	2	3	277.9	6
															CYTO D vs. EV+CYTO D	0.6266	156.6	-155.9	2.278	2	2	68.46	6
															EV vs. EV+CYTO D	578.5	156.6	422	2.08	3	2	202.9	6
															HES1	CTR	CYTO D	EV	EV+CYTO D
															N	3	2	3	2
															ANOVA summary
															F	5.71
															P value	0.0343
															P value summary	*
															Significant diff. among means (P < 0.05)?	Yes
															R squared	0.7406
															Bonferroni's multiple comparisons test	Mean Diff,	95,00% CI of diff,	Significant?	Summary	Adjusted P Value
															CTR vs. CYTO D	0.9874	-5,016 to 6,991	No	ns	>0,9999	A-B
															CTR vs. EV	-4.288	-9,658 to 1,082	No	ns	0.1292	A-C
															CTR vs. EV+CYTO D	0.7837	-5,220 to 6,788	No	ns	>0,9999	A-D
															CYTO D vs. EV	-5.275	-11,28 to 0,7284	No	ns	0.0876	B-C
															CYTO D vs. EV+CYTO D	-0.2037	-6,781 to 6,373	No	ns	>0,9999	B-D
															EV vs. EV+CYTO D	5.072	-0,9321 to 11,08	No	ns	0.1031	C-D
															Test details	Mean 1	Mean 2	Mean Diff,	SE of diff,	n1	n2	t	DF
															CTR vs. CYTO D	1	0.0126	0.9874	1.554	3	2	0.6353	6
															CTR vs. EV	1	5.288	-4.288	1.39	3	3	3.085	6
															CTR vs. EV+CYTO D	1	0.2163	0.7837	1.554	3	2	0.5042	6
															CYTO D vs. EV	0.0126	5.288	-5.275	1.554	2	3	3.394	6
															CYTO D vs. EV+CYTO D	0.0126	0.2163	-0.2037	1.703	2	2	0.1196	6
															EV vs. EV+CYTO D	5.288	0.2163	5.072	1.554	3	2	3.263	6
															NES	CTR	CYTO D	EV	EV+CYTO D
															N	3	2	3	2
															ANOVA summary
															F	0.2897
															P value	0.8316
															P value summary	ns
															Significant diff. among means (P < 0.05)?	No
															R squared	0.1265
															Bonferroni's multiple comparisons test	Mean Diff,	95,00% CI of diff,	Significant?	Summary	Adjusted P Value
															CTR vs. CYTO D	0.9403	-4,188 to 6,069	No	ns	>0,9999	A-B
															CTR vs. EV	0.1709	-4,416 to 4,758	No	ns	>0,9999	A-C
															CTR vs. EV+CYTO D	0.9597	-4,169 to 6,088	No	ns	>0,9999	A-D
															CYTO D vs. EV	-0.7694	-5,898 to 4,359	No	ns	>0,9999	B-C
															CYTO D vs. EV+CYTO D	0.0194	-5,598 to 5,637	No	ns	>0,9999	B-D
															EV vs. EV+CYTO D	0.7888	-4,339 to 5,917	No	ns	>0,9999	C-D
															Test details	Mean 1	Mean 2	Mean Diff,	SE of diff,	n1	n2	t	DF
															CTR vs. CYTO D	1	0.0597	0.9403	1.328	3	2	0.7083	6
															CTR vs. EV	1	0.8291	0.1709	1.187	3	3	0.1439	6
															CTR vs. EV+CYTO D	1	0.0403	0.9597	1.328	3	2	0.7229	6
															CYTO D vs. EV	0.0597	0.8291	-0.7694	1.328	2	3	0.5796	6
															CYTO D vs. EV+CYTO D	0.0597	0.0403	0.0194	1.454	2	2	0.01334	6
															EV vs. EV+CYTO D	0.8291	0.0403	0.7888	1.328	3	2	0.5942	6

## Sheet: 3e
MCA205	CTR			OXP
	MEAN	SEM	N	MEAN	SEM	N			Klf4	NT	OXP		Snail	NT	OXP
Klf4	1	0.680534	4	1.98321	0.286267	4			N	4	4		N	4	4
Myc	1	0.844478	4	5.57529	0.482161	4			Unpaired t test				Unpaired t test
Oct3/4	1	0.520776	3	153.308	0.67606	4			P value	0.2313			P value	0.1421
Sox2	1	0.836871	4	23.9958	0.717153	4			P value summary	ns			P value summary	ns
Nanog	1	0.466863	4	15.7377	0.401342	4			Significantly different (P < 0.05)?	No			Significantly different (P < 0.05)?	No
Hes1	1	0.900886	3	96.9665	0.58404	4			One- or two-tailed P value?	Two-tailed			One- or two-tailed P value?	Two-tailed
Nes	1	1.00968	4	3.97865	0.342624	4			t, df	t=1,332, df=6			t, df	t=1,690, df=6
Snail	1	1.28406	4	3.3434	0.524451	4
Twist	1	2	4	16.1951	0.389816	4			How big is the difference?				How big is the difference?
Ncad	1	0.133775	2	1.77823	0.646454	4			Mean of column A	1			Mean of column A	1
Vim	1	0.398287	3	0.79117	0.640236	3			Mean of column B	1.983			Mean of column B	3.343
Fn1	1	1.24337	4	2.83947	0.788735	4			Difference between means (B - A) ± SEM	0,9832 ± 0,7383			Difference between means (B - A) ± SEM	2,343 ± 1,387
Pdl1	1	0.1	6	0.123081	0	9			95% confidence interval	-0,8233 to 2,790			95% confidence interval	-1,051 to 5,737
Pdcd1lg2	1	0	6	3634.95	3.62278	7			R squared (eta squared)	0.2282			R squared (eta squared)	0.3224
Lgals9	1	0.669705	6	2.83947	0.368711	10
Ifnb1	1	0.545481	4	32.1236	0.603125	4			F test to compare variances				F test to compare variances
									F, DFn, Dfd	5,651, 3, 3			F, DFn, Dfd	5,995, 3, 3
									P value	0.1887			P value	0.1755
									P value summary	ns			P value summary	ns
									Significantly different (P < 0.05)?	No			Significantly different (P < 0.05)?	No
									Mean	1	1.983		Mean	1	3.343
									Std. Deviation	1.361	0.5725		Std. Deviation	2.568	1.049
									Std. Error of Mean	0.6805	0.2863		Std. Error of Mean	1.284	0.5245
									Lower 95% CI	-1.166	1.072		Lower 95% CI	-3.086	1.674
									Upper 95% CI	3.166	2.894		Upper 95% CI	5.086	5.012
									Myc	NT	OXP		Twist	NT	OXP
									N	4	4		N	4	4
									Unpaired t test				Unpaired t test with Welch's correction
									P value	0.0033			P value	0.0039
									P value summary	**			P value summary	**
									Significantly different (P < 0.05)?	Yes			Significantly different (P < 0.05)?	Yes
									One- or two-tailed P value?	Two-tailed			One- or two-tailed P value?	Two-tailed
									t, df	t=4,705, df=6			Welch-corrected t, df	t=7,457, df=3,228
									How big is the difference?				How big is the difference?
									Mean of column A	1			Mean of column A	1
									Mean of column B	5.575			Mean of column B	16.2
									Difference between means (B - A) ± SEM	4,575 ± 0,9724			Difference between means (B - A) ± SEM	15,20 ± 2,038
									95% confidence interval	2,196 to 6,955			95% confidence interval	8,962 to 21,43
									R squared (eta squared)	0.7868			R squared (eta squared)	0.9451
									F test to compare variances				F test to compare variances
									F, DFn, Dfd	3,068, 3, 3			F, DFn, Dfd	26,32, 3, 3
									P value	0.3819			P value	0.0235
									P value summary	ns			P value summary	*
									Significantly different (P < 0.05)?	No			Significantly different (P < 0.05)?	Yes
									Mean	1	5.575		Mean	1	16.2
									Std. Deviation	1.689	0.9643		Std. Deviation	4	0.7796
									Std. Error of Mean	0.8445	0.4822		Std. Error of Mean	2	0.3898
									Lower 95% CI	-1.688	4.041		Lower 95% CI	-5.365	14.95
									Upper 95% CI	3.688	7.11		Upper 95% CI	7.365	17.44
									OCT	NT	OXP		Ncad	NT	OXP
									N	3	4		N	2	4
									Unpaired t test				Unpaired t test
									P value	<0,0001			P value	0.4687
									P value summary	****			P value summary	ns
									Significantly different (P < 0.05)?	Yes			Significantly different (P < 0.05)?	No
									One- or two-tailed P value?	Two-tailed			One- or two-tailed P value?	Two-tailed
									t, df	t=167,2, df=5			t, df	t=0,7997, df=4
									How big is the difference?				How big is the difference?
									Mean of column A	1			Mean of column A	1
									Mean of column B	153.3			Mean of column B	1.778
									Difference between means (B - A) ± SEM	152,3 ± 0,9109			Difference between means (B - A) ± SEM	0,7782 ± 0,9731
									95% confidence interval	150,0 to 154,6			95% confidence interval	-1,924 to 3,480
									R squared (eta squared)	0.9998			R squared (eta squared)	0.1378
													Mean	1	1.778
									F test to compare variances				Std. Deviation	0.1892	1.293
									F, DFn, Dfd	2,247, 3, 2			Std. Error of Mean	0.1338	0.6465
									P value	0.6455
									P value summary	ns			Lower 95% CI	-0.6998	-0.2791
									Significantly different (P < 0.05)?	No			Upper 95% CI	2.7	3.836
									Mean	1	153.3		Vim	NT	OXP
									Std. Deviation	0.902	1.352		N	3	3
									Std. Error of Mean	0.5208	0.6761		Unpaired t test
													P value	0.7955
									Lower 95% CI	-1.241	151.2		P value summary	ns
									Upper 95% CI	3.241	155.5		Significantly different (P < 0.05)?	No
									Sox	NT	OXP		One- or two-tailed P value?	Two-tailed
									N	4	4		t, df	t=0,2770, df=4
									Unpaired t test
									P value	<0,0001			How big is the difference?
									P value summary	****			Mean of column A	1
									Significantly different (P < 0.05)?	Yes			Mean of column B	0.7912
									One- or two-tailed P value?	Two-tailed			Difference between means (B - A) ± SEM	-0,2088 ± 0,7540
									t, df	t=20,87, df=6			95% confidence interval	-2,302 to 1,885
													R squared (eta squared)	0.01882
									How big is the difference?
									Mean of column A	1			F test to compare variances
									Mean of column B	24			F, DFn, Dfd	2,584, 2, 2
									Difference between means (B - A) ± SEM	23,00 ± 1,102			P value	0.558
									95% confidence interval	20,30 to 25,69			P value summary	ns
									R squared (eta squared)	0.9864			Significantly different (P < 0.05)?	No
													Mean	1	0.7912
									F test to compare variances				Std. Deviation	0.6899	1.109
									F, DFn, Dfd	1,362, 3, 3			Std. Error of Mean	0.3983	0.6402
									P value	0.8057
									P value summary	ns			Lower 95% CI	-0.7137	-1.964
									Significantly different (P < 0.05)?	No			Upper 95% CI	2.714	3.546
									Mean	1	24		Fn1	NT	OXP
									Std. Deviation	1.674	1.434		N	4	4
									Std. Error of Mean	0.8369	0.7172		Unpaired t test
													P value	0.2581
									Lower 95% CI	-1.663	21.71		P value summary	ns
									Upper 95% CI	3.663	26.28		Significantly different (P < 0.05)?	No
									Nanog	NT	OXP		One- or two-tailed P value?	Two-tailed
									N	4	4		t, df	t=1,249, df=6
									Unpaired t test
									P value	<0,0001			How big is the difference?
									P value summary	****			Mean of column A	1
									Significantly different (P < 0.05)?	Yes			Mean of column B	2.839
									One- or two-tailed P value?	Two-tailed			Difference between means (B - A) ± SEM	1,839 ± 1,472
									t, df	t=23,94, df=6			95% confidence interval	-1,763 to 5,442
													R squared (eta squared)	0.2064
									How big is the difference?
									Mean of column A	1			F test to compare variances
									Mean of column B	15.74			F, DFn, Dfd	2,485, 3, 3
									Difference between means (B - A) ± SEM	14,74 ± 0,6157			P value	0.4743
									95% confidence interval	13,23 to 16,24			P value summary	ns
									R squared (eta squared)	0.9896			Significantly different (P < 0.05)?	No
													Mean	1	2.839
									F test to compare variances				Std. Deviation	2.487	1.577
									F, DFn, Dfd	1,353, 3, 3			Std. Error of Mean	1.243	0.7887
									P value	0.8096
									P value summary	ns			Lower 95% CI	-2.957	0.3294
									Significantly different (P < 0.05)?	No			Upper 95% CI	4.957	5.35
									Mean	1	15.74		Lgals9	NT	OXP
									Std. Deviation	0.9337	0.8027		N	6	10
									Std. Error of Mean	0.4669	0.4013		Unpaired t test
													P value	0.0198
									Lower 95% CI	-0.4858	14.46		P value summary	*
									Upper 95% CI	2.486	17.01		Significantly different (P < 0.05)?	Yes
									Hes1	NT	OXP		One- or two-tailed P value?	Two-tailed
									N	3	4		t, df	t=2,630, df=14
									Unpaired t test
									P value	<0,0001			How big is the difference?
									P value summary	****			Mean of column A	1
									Significantly different (P < 0.05)?	Yes			Mean of column B	2.839
									One- or two-tailed P value?	Two-tailed			Difference between means (B - A) ± SEM	1,839 ± 0,6995
									t, df	t=93,85, df=5			95% confidence interval	0,3391 to 3,340
													R squared (eta squared)	0.3306
									How big is the difference?
									Mean of column A	1			F test to compare variances
									Mean of column B	96.97			F, DFn, Dfd	1,979, 5, 9
									Difference between means (B - A) ± SEM	95,97 ± 1,023			P value	0.3522
									95% confidence interval	93,34 to 98,60			P value summary	ns
									R squared (eta squared)	0.9994			Significantly different (P < 0.05)?	No
													Mean	1	2.839
									F test to compare variances				Std. Deviation	1.64	1.166
									F, DFn, Dfd	1,784, 2, 3			Std. Error of Mean	0.6697	0.3687
									P value	0.6173
									P value summary	ns			Lower 95% CI	-0.7215	2.005
									Significantly different (P < 0.05)?	No			Upper 95% CI	2.722	3.674
									Mean	1	96.97		Pdl1	NT	OXP	si riduce al di sotto di 1 non mostriamo la statistica
									Std. Deviation	1.56	1.168		N	6	9
									Std. Error of Mean	0.9009	0.584		Unpaired t test with Welch's correction
													P value	0.0003
									Lower 95% CI	-2.876	95.11		P value summary	***
									Upper 95% CI	4.876	98.83		Significantly different (P < 0.05)?	Yes
									Nes	NT	OXP		One- or two-tailed P value?	Two-tailed
									N	4	4		Welch-corrected t, df	t=8,769, df=5,000
									Unpaired t test
									P value	0.0314			How big is the difference?
									P value summary	*			Mean of column A	1
									Significantly different (P < 0.05)?	Yes			Mean of column B	0.1231
									One- or two-tailed P value?	Two-tailed			Difference between means (B - A) ± SEM	-0,8769 ± 0,1000
									t, df	t=2,794, df=6			95% confidence interval	-1,134 to -0,6199
													R squared (eta squared)	0.9389
									How big is the difference?
									Mean of column A	1			F test to compare variances
									Mean of column B	3.979			F, DFn, Dfd	Infinity, 5, 8
									Difference between means (B - A) ± SEM	2,979 ± 1,066			P value	<0,0001
									95% confidence interval	0,3697 to 5,588			P value summary	****
									R squared (eta squared)	0.5654			Significantly different (P < 0.05)?	Yes
													Mean	1	0.1231
									F test to compare variances				Std. Deviation	0.2449	0
									F, DFn, Dfd	8,684, 3, 3			Std. Error of Mean	0.1	0
									P value	0.1091
									P value summary	ns			Lower 95% CI	0.7429	0.1231
									Significantly different (P < 0.05)?	No			Upper 95% CI	1.257	0.1231
									Mean	1	3.979		Pdl2	NT	OXP
									Std. Deviation	2.019	0.6852		N	6	7
									Std. Error of Mean	1.01	0.3426		Unpaired t test with Welch's correction
													P value	<0,0001
									Lower 95% CI	-2.213	2.888		P value summary	****
									Upper 95% CI	4.213	5.069		Significantly different (P < 0.05)?	Yes
													One- or two-tailed P value?	Two-tailed
													Welch-corrected t, df	t=1003, df=6,000
													How big is the difference?
													Mean of column A	1
													Mean of column B	3635
													Difference between means (B - A) ± SEM	3634 ± 3,623
													95% confidence interval	3625 to 3643
													R squared (eta squared)	1
													F test to compare variances
													F, DFn, Dfd	Infinity, 6, 5
													P value	<0,0001
													P value summary	****
													Significantly different (P < 0.05)?	Yes
													Mean	1	3635
													Std. Deviation	0	9.585
													Std. Error of Mean	0	3.623
													Lower 95% CI	1	3626
													Upper 95% CI	1	3644
													Ifnb1	NT	OXP
													N	4	4
													Unpaired t test
													P value	<0,0001
													P value summary	****
													Significantly different (P < 0.05)?	Yes
													One- or two-tailed P value?	Two-tailed
													t, df	t=38,27, df=6
													How big is the difference?
													Mean of column A	1
													Mean of column B	32.12
													Difference between means (B - A) ± SEM	31,12 ± 0,8132
													95% confidence interval	29,13 to 33,11
													R squared (eta squared)	0.9959
													F test to compare variances
													F, DFn, Dfd	1,223, 3, 3
													P value	0.8727
													P value summary	ns
													Significantly different (P < 0.05)?	No
													Mean	1	32.12
													Std. Deviation	1.091	1.206
													Std. Error of Mean	0.5455	0.6031
													Lower 95% CI	-0.736	30.2
													Upper 95% CI	2.736	34.04
