# Supplementary material for: Type I IFNs promote cancer cell stemness by triggering the epigenetic regulator KDM1B
Source: Nat Immunol. 2022 Aug 24;23(9):1379–92. doi: 10.1038/s41590-022-01290-3 (PMC9477743; doi:10.1038/s41590-022-01290-3)
Supplement: Supplementary file 11 — Statistical source data. [file 41590_2022_1290_MOESM11_ESM.xlsx]

## Sheet: 4a
PAR	PBS							CD44H	PBS
0	42	45.5	39	53	49	52		0	53.28	67.16	71.61	68.73	60.48			Table Analyzed	PAR-44H PBS-DOX
5	155.25	132	112.5	121.5	168	136.5		5	190.225	150.27	154	133.16	176.42
10	195.75	195	168	202.5	217.5	195		10	320.51	275.94	227.3	239.28	306.87			Two-way RM ANOVA	Matching: Stacked
15	360	289	304	378	380	378		15	392.88	390.72	360.45	377.83	359.64			Assume sphericity?	No
20	400	400	400	400	400	400		20	400	400	400	400				Alpha	0.05
25								25
																Source of Variation	% of total variation	P value	P value summary	Significant?	Geisser-Greenhouse's epsilon
	DOX								DOX							Row Factor x Column Factor	8.268	<0,0001	****	Yes
0	38.5	40	42	40	35	41.5		0	39.76	53.13	39.9	56.1	51.59			Row Factor	62.25	<0,0001	****	Yes	0.6212
5	49.5	48	33.75	48	56	52		5	155.26	130.788	155.748	103.05	104.975			Column Factor	25.97	<0,0001	****	Yes
10	71.5	61.5	44	66.5	31.5	72		10	229.04	170.5	189.995	138.56	157.37			Subject	1.701	<0,0001	****	Yes
15	127.5	135	77	118.75	58.5	90		15	253.02	191.89	271.74	159.96	232.5
20	234	184	172.5	200	97.75	120		20	316.87	249.745	386.125		202.5			ANOVA table	SS	DF	MS	F (DFn, DFd)	P value
25	330	256.5	160	208	117	144		25	400	400	400					Row Factor x Column Factor	200422	15	13361	F (15, 90) = 20,51	P<0,0001
																Row Factor	1509054	5	301811	F (3,106, 55,90) = 463,3	P<0,0001
																Column Factor	629467	3	209822	F (3, 18) = 91,57	P<0,0001
																Subject	41243	18	2291	F (18, 90) = 3,517	P<0,0001
																Residual	58630	90	651.4
																Data summary
																Number of columns (Column Factor)	4
																Number of rows (Row Factor)	6
																Number of subjects (Subject)	22
																Number of missing values	0
																Compare column means (main column effect)
																Number of families	1
																Number of comparisons per family	6
																Alpha	0.05
																Bonferroni's multiple comparisons test	Mean Diff,	95,00% CI of diff,	Significant?	Summary	Adjusted P Value
																PAR-PBS vs. PAR- DOX	151.9	79,82 to 223,9	Yes	****	<0,0001
																PAR-PBS vs. 44H-PBS	-24.53	-115,7 to 66,62	No	ns	>0,9999
																PAR-PBS vs. 44H-DOX	41.39	-45,67 to 128,4	No	ns	>0,9999
																PAR- DOX vs. 44H-PBS	-176.4	-251,1 to -101,7	Yes	****	<0,0001
																PAR- DOX vs. 44H-DOX	-110.5	-179,9 to -41,11	Yes	***	0.0004
																44H-PBS vs. 44H-DOX	65.92	-23,12 to 155,0	No	ns	0.2864
																Test details	Mean 1	Mean 2	Mean Diff,	SE of diff,	N1	N2	t	DF
																PAR-PBS vs. PAR- DOX	254.7	102.8	151.9	26.29	36	36	5.776	53.18
																PAR-PBS vs. 44H-PBS	254.7	279.2	-24.53	33.46	36	30	0.7332	62.94
																PAR-PBS vs. 44H-DOX	254.7	213.3	41.39	31.97	36	30	1.295	63.91
																PAR- DOX vs. 44H-PBS	102.8	279.2	-176.4	27.03	36	30	6.525	43.65
																PAR- DOX vs. 44H-DOX	102.8	213.3	-110.5	25.17	36	30	4.39	46.27
																44H-PBS vs. 44H-DOX	279.2	213.3	65.92	32.58	30	30	2.023	57.52

## Sheet: 4b
Tumor bearing mice
			day 0	day 5	day 10	day 15	day 20	day 25	day 30	day 35	day 45			Survival 100.000 cells	PAR WT	CD44H WT	Survival 100.000 cells	PAR WT	CD44L WT	Survival 100.000 cells	CD44H WT	CD44L WT
WT	PAR	100000	0/15	0/15	3/15	9/15	9/15	9/15	9/15	9/15	9/15			Log-rank (Mantel-Cox) test			Log-rank (Mantel-Cox) test			Log-rank (Mantel-Cox) test
		10000	0/12	0/12	0/12	0/12	1/12	1/12	1/12	1/12	1/12			Chi square	11.19		Chi square	5.195		Chi square	22.26
		1000	0/12	0/12	0/12	0/12	0/12	0/12	0/12	0/12	0/12			df	1		df	1		df	1
		100	0/12	0/12	0/12	0/12	0/12	0/12	0/12	0/12	0/12			P value	0.0008		P value	0.0227		P value	<0,0001
	CD44H	100000	0/15	12/15	12/15	13/15	14/15	14/15	14/15	14/15	14/15			P value summary	***		P value summary	*		P value summary	****
		10000	0/12	0/12	0/12	0/12	0/12	0/12	1/12	1/12	1/12			Are the survival curves sig different?	Yes		Are the survival curves sig different?	Yes		Are the survival curves sig different?	Yes
		1000	0/12	0/12	0/12	0/12	0/12	0/12	0/12	0/12	0/12			Gehan-Breslow-Wilcoxon test			Gehan-Breslow-Wilcoxon test			Gehan-Breslow-Wilcoxon test
		100	0/12	0/12	0/12	0/12	0/12	0/12	0/12	0/12	0/12			Chi square	14.99		Chi square	5.86		Chi square	22.32
	CD44L	100000	0/15	0/15	1/15	1/15	2/15	2/15	3/15	3/15	3/15			df	1		df	1		df	1
		10000	0/12	0/12	0/12	0/12	0/12	0/12	0/12	0/12	0/12			P value	0.0001		P value	0.0155		P value	<0,0001
		1000	0/12	0/12	0/12	0/12	0/12	0/12	0/12	0/12	0/12			P value summary	***		P value summary	*		P value summary	****
		100	0/12	0/12	0/12	0/12	0/12	0/12	0/12	0/12	0/12			Are the survival curves sig different?	Yes		Are the survival curves sig different?	Yes		Are the survival curves sig different?	Yes
														Median survival			Median survival			Median survival
														PAR BL6	15		PAR BL6	15		CD44H BL6	5
			day 0	day 5	day 10	day 15	day 20	day 25	day 30	day 35	day 45			CD44H BL6	5		CD44L BL6	Undefined		CD44L BL6	Undefined
NSG	PAR	100000	0/12	0/12	10/12	12/12	12/12	12/12	12/12	12/12	12/12			Ratio (and its reciprocal)	3	0.3333	Hazard Ratio (Mantel-Haenszel)	A/B	B/A	Hazard Ratio (Mantel-Haenszel)	A/B	B/A
		10000	0/12	0/12	5/12	12/12	12/12	12/12	12/12	12/12	12/12			95% CI of ratio	1,298 to 6,931	0,1443 to 0,7701	Ratio (and its reciprocal)	4.208	0.2376	Ratio (and its reciprocal)	20.81	0.04806
		1000	0/12	0/12	0/12	0/12	4/12	7/12	7/12	7/12	7/12			Hazard Ratio (Mantel-Haenszel)	A/B	B/A	95% CI of ratio	1,223 to 14,48	0,06905 to 0,8177	Hazard Ratio (logrank)	A/B	B/A
		100	0/12	0/12	0/12	0/12	2/12	2/12	2/12	2/12	2/12			Ratio (and its reciprocal)	0.1476	6.777	Hazard Ratio (logrank)	A/B	B/A	Ratio (and its reciprocal)	7.237	0.1382
	CD44H	100000	0/15	0/15	15/15	15/15	15/15	15/15	15/15	15/15	15/15			95% CI of ratio	0,04810 to 0,4527	2,209 to 20,79	Ratio (and its reciprocal)	3.685	0.2714	95% CI of ratio	2,733 to 19,16	0,05219 to 0,3659
		10000	0/15	0/15	3/15	13/15	13/15	15/15	15/15	15/15	15/15			Hazard Ratio (logrank)	A/B	B/A	95% CI of ratio	1,181 to 11,50	0,08699 to 0,8464
		1000	0/15	0/15	0/15	8/15	12/15	12/15	12/15	12/15	12/15			Ratio (and its reciprocal)	0.3528	2.834
		100	0/15	0/15	0/15	0/15	2/15	3/15	3/15	3/15	3/15			95% CI of ratio	0,1501 to 0,8291	1,206 to 6,661
	CD44L	100000	0/15	0/15	10/15	10/15	15/15	15/15	15/15	15/15	15/15
		10000	0/15	0/15	6/15	6/15	10/15	14/15	14/15	14/15	14/15			Survival 100.000 cells	PAR NSG	CD44H NSG	Survival 100.000 cells	PAR NSG	CD44L NSG	Survival 100.000 cells	CD44H NSG	CD44L NSG
		1000	0/15	0/15	0/15	0/15	1/15	1/15	1/15	5/15	7/15			Log-rank (Mantel-Cox) test			Log-rank (Mantel-Cox) test			Log-rank (Mantel-Cox) test
		100	0/15	0/15	0/15	0/15	0/15	0/15	0/15	0/15	0/15			Chi square	2.6		Chi square	3.863		Chi square	5.8
														df	1		df	1		df	1
														P value	0.1069		P value	0.0494		P value	0.016
														P value summary	ns		P value summary	*		P value summary	*
														Are the survival curves sig different?	No		Are the survival curves sig different?	Yes		Are the survival curves sig different?	Yes
														Gehan-Breslow-Wilcoxon test			Gehan-Breslow-Wilcoxon test			Gehan-Breslow-Wilcoxon test
														Chi square	2.6		Chi square	1.623		Chi square	5.8
														df	1		df	1		df	1
														P value	0.1069		P value	0.2027		P value	0.016
														P value summary	ns		P value summary	ns		P value summary	*
														Are the survival curves sig different?	No		Are the survival curves sig different?	No		Are the survival curves sig different?	Yes
														Median survival			Median survival			Median survival
														PAR NSG	10		PAR NSG	10		CD44H NSG	10
														CD44H NSG	10		CD44L NSG	10		CD44L NSG	10
														Ratio (and its reciprocal)	1	1	Ratio (and its reciprocal)	1	1	Ratio (and its reciprocal)	1	1
														95% CI of ratio	0,4681 to 2,136	0,4681 to 2,136	95% CI of ratio	0,4681 to 2,136	0,4681 to 2,136	95% CI of ratio	0,4889 to 2,046	0,4889 to 2,046
														Hazard Ratio (Mantel-Haenszel)	A/B	B/A	Hazard Ratio (Mantel-Haenszel)	A/B	B/A	Hazard Ratio (Mantel-Haenszel)	A/B	B/A
														Ratio (and its reciprocal)	0.09633	10.38	Ratio (and its reciprocal)	4.577	0.2185	Ratio (and its reciprocal)	10.18	0.09827
														95% CI of ratio	0,005603 to 1,656	0,6039 to 178,5	95% CI of ratio	1,004 to 20,86	0,04793 to 0,9958	95% CI of ratio	1,540 to 67,23	0,01487 to 0,6493
														Hazard Ratio (logrank)	A/B	B/A	Hazard Ratio (logrank)	A/B	B/A	Hazard Ratio (logrank)	A/B	B/A
														Ratio (and its reciprocal)	0.8475	1.18	Ratio (and its reciprocal)	1.483	0.6742	Ratio (and its reciprocal)	1.4	0.7143
														95% CI of ratio	0,3984 to 1,803	0,5548 to 2,510	95% CI of ratio	0,6727 to 3,270	0,3058 to 1,486	95% CI of ratio	0,6775 to 2,893	0,3457 to 1,476
														Survival 10.000 cells	PAR WT	CD44H WT	Survival 10.000 cells	PAR WT	CD44L WT	Survival 10.000 cells	CD44H WT	CD44L WT
														Log-rank (Mantel-Cox) test			Log-rank (Mantel-Cox) test			Log-rank (Mantel-Cox) test
														Chi square	0.0009461		Chi square	1		Chi square	1
														df	1		df	1		df	1
														P value	0.9755		P value	0.3173		P value	0.3173
														P value summary	ns		P value summary	ns		P value summary	ns
														Are the survival curves sig different?	No		Are the survival curves sig different?	No		Are the survival curves sig different?	No
														Gehan-Breslow-Wilcoxon test			Gehan-Breslow-Wilcoxon test			Gehan-Breslow-Wilcoxon test
														Chi square	0.003623		Chi square	1		Chi square	1
														df	1		df	1		df	1
														P value	0.952		P value	0.3173		P value	0.3173
														P value summary	ns		P value summary	ns		P value summary	ns
														Are the survival curves sig different?	No		Are the survival curves sig different?	No		Are the survival curves sig different?	No
														Median survival			Median survival			Median survival
														PAR BL6	Undefined		PAR BL6	Undefined		CD44H BL6	Undefined
														CD44H BL6	Undefined		CD44L BL6	Undefined		CD44L BL6	Undefined
														Hazard Ratio (Mantel-Haenszel)	A/B	B/A	Hazard Ratio (Mantel-Haenszel)	A/B	B/A	Hazard Ratio (Mantel-Haenszel)	A/B	B/A
														Ratio (and its reciprocal)	1.044	0.9574	Ratio (and its reciprocal)	7.389	0.1353	Ratio (and its reciprocal)	7.389	0.1353
														95% CI of ratio	0,06524 to 16,72	0,05980 to 15,33	95% CI of ratio	0,1466 to 372,4	0,002685 to 6,821	95% CI of ratio	0,1466 to 372,4	0,002685 to 6,821
														Hazard Ratio (logrank)	A/B	B/A	Hazard Ratio (logrank)	A/B	B/A	Hazard Ratio (logrank)	A/B	B/A
														Ratio (and its reciprocal)	1.044	0.9574	Ratio (and its reciprocal)	Undefined	Undefined	Ratio (and its reciprocal)	Undefined	Undefined
														95% CI of ratio	0,06528 to 16,71	0,05984 to 15,32
														Survival 10.000 cells	PAR NSG	CD44H NSG	Survival 10.000 cells	PAR NSG	CD44L NSG	Survival 10.000 cells	CD44H NSG	CD44L NSG
														Log-rank (Mantel-Cox) test			Log-rank (Mantel-Cox) test			Log-rank (Mantel-Cox) test
														Chi square	0.0009461		Chi square	6.06		Chi square	1.528
														df	1		df	1		df	1
														P value	0.9755		P value	0.0138		P value	0.2165
														P value summary	ns		P value summary	*		P value summary	ns
														Are the survival curves sig different?	No		Are the survival curves sig different?	Yes		Are the survival curves sig different?	No
														Gehan-Breslow-Wilcoxon test			Gehan-Breslow-Wilcoxon test			Gehan-Breslow-Wilcoxon test
														Chi square	0.003623		Chi square	2.937		Chi square	0.7172
														df	1		df	1		df	1
														P value	0.952		P value	0.0866		P value	0.3971
														P value summary	ns		P value summary	ns		P value summary	ns
														Are the survival curves sig different?	No		Are the survival curves sig different?	No		Are the survival curves sig different?	No
														Median survival			Median survival			Median survival
														PAR BL6	Undefined		PAR NSG	15		CD44H NSG	15
														CD44H BL6	Undefined		CD44L NSG	20		CD44L NSG	20
														Hazard Ratio (Mantel-Haenszel)	A/B	B/A	Ratio (and its reciprocal)	0.75	1.333	Ratio (and its reciprocal)	0.75	1.333
														Ratio (and its reciprocal)	1.044	0.9574	95% CI of ratio	0,3469 to 1,622	0,6167 to 2,883	95% CI of ratio	0,3620 to 1,554	0,6436 to 2,762
														95% CI of ratio	0,06524 to 16,72	0,05980 to 15,33	Hazard Ratio (Mantel-Haenszel)	A/B	B/A	Hazard Ratio (Mantel-Haenszel)	A/B	B/A
														Hazard Ratio (logrank)	A/B	B/A	Ratio (and its reciprocal)	4.467	0.2239	Ratio (and its reciprocal)	1.919	0.5211
														Ratio (and its reciprocal)	1.044	0.9574	95% CI of ratio	1,357 to 14,71	0,06799 to 0,7371	95% CI of ratio	0,6827 to 5,393	0,1854 to 1,465
														95% CI of ratio	0,06528 to 16,71	0,05984 to 15,32	Hazard Ratio (logrank)	A/B	B/A	Hazard Ratio (logrank)	A/B	B/A
																	Ratio (and its reciprocal)	1.946	0.514	Ratio (and its reciprocal)	1.384	0.7227
																	95% CI of ratio	0,8448 to 4,481	0,2232 to 1,184	95% CI of ratio	0,6642 to 2,882	0,3469 to 1,506
														Survival 1.000 cells	PAR WT	CD44H WT	Survival 1.000 cells	PAR WT	CD44L WT	Survival 1.000 cells	CD44H WT	CD44L WT
														Log-rank (Mantel-Cox) test			Log-rank (Mantel-Cox) test			Log-rank (Mantel-Cox) test
														Chi square	0		Chi square	0		Chi square	0
														df	1		df	1		df	1
														P value	>0,9999		P value	>0,9999		P value	>0,9999
														P value summary	ns		P value summary	ns		P value summary	ns
														Are the survival curves sig different?	No		Are the survival curves sig different?	No		Are the survival curves sig different?	No
														Gehan-Breslow-Wilcoxon test			Gehan-Breslow-Wilcoxon test			Gehan-Breslow-Wilcoxon test
														Chi square	0		Chi square	0		Chi square	0
														df	1		df	1		df	1
														P value	>0,9999		P value	>0,9999		P value	>0,9999
														P value summary	ns		P value summary	ns		P value summary	ns
														Are the survival curves sig different?	No		Are the survival curves sig different?	No		Are the survival curves sig different?	No
														Median survival			Median survival			Median survival
														PAR BL6	Undefined		PAR BL6	Undefined		CD44H BL6	Undefined
														CD44H BL6	Undefined		CD44L BL6	Undefined		CD44L BL6	Undefined
														Hazard Ratio (Mantel-Haenszel)	A/B	B/A	Hazard Ratio (Mantel-Haenszel)	A/B	B/A	Hazard Ratio (Mantel-Haenszel)	A/B	B/A
														Ratio (and its reciprocal)	Undefined	Undefined	Ratio (and its reciprocal)	Undefined	Undefined	Ratio (and its reciprocal)	Undefined	Undefined
														Hazard Ratio (logrank)	A/B	B/A	Hazard Ratio (logrank)	A/B	B/A	Hazard Ratio (logrank)	A/B	B/A
														Ratio (and its reciprocal)	Undefined	Undefined	Ratio (and its reciprocal)	Undefined	Undefined	Ratio (and its reciprocal)	Undefined	Undefined
														Survival 1.000 cells	PAR NSG	CD44H NSG	Survival 1.000 cells	PAR NSG	CD44L NSG	Survival 1.000 cells	CD44H NSG	CD44L NSG
														Log-rank (Mantel-Cox) test			Log-rank (Mantel-Cox) test			Log-rank (Mantel-Cox) test
														Chi square	4.699		Chi square	1.417		Chi square	8.605
														df	1		df	1		df	1
														P value	0.0302		P value	0.2339		P value	0.0034
														P value summary	*		P value summary	ns		P value summary	**
														Are the survival curves sig different?	Yes		Are the survival curves sig different?	No		Are the survival curves sig different?	Yes
														Gehan-Breslow-Wilcoxon test			Gehan-Breslow-Wilcoxon test			Gehan-Breslow-Wilcoxon test
														Chi square	7.529		Chi square	2.587		Chi square	12.12
														df	1		df	1		df	1
														P value	0.0061		P value	0.1078		P value	0.0005
														P value summary	**		P value summary	ns		P value summary	***
														Are the survival curves sig different?	Yes		Are the survival curves sig different?	No		Are the survival curves sig different?	Yes
														Median survival			Median survival			Median survival
														PAR NSG	25		PAR NSG	25		PAR NSG	15
														CD44H NSG	15		CD44L NSG	Undefined		CD44L NSG	Undefined
														Ratio (and its reciprocal)	1.667	0.6	Hazard Ratio (Mantel-Haenszel)	A/B	B/A	Hazard Ratio (Mantel-Haenszel)	A/B	B/A
														95% CI of ratio	0,6562 to 4,233	0,2362 to 1,524	Ratio (and its reciprocal)	2.055	0.4866	Ratio (and its reciprocal)	5.163	0.1937
														Hazard Ratio (Mantel-Haenszel)	A/B	B/A	95% CI of ratio	0,6278 to 6,727	0,1487 to 1,593	95% CI of ratio	1,724 to 15,46	0,06467 to 0,5800
														Ratio (and its reciprocal)	0.2895	3.455	Hazard Ratio (logrank)	A/B	B/A	Hazard Ratio (logrank)	A/B	B/A
														95% CI of ratio	0,09435 to 0,8880	1,126 to 10,60	Ratio (and its reciprocal)	1.782	0.5612	Ratio (and its reciprocal)	3.105	0.322
														Hazard Ratio (logrank)	A/B	B/A	95% CI of ratio	0,5981 to 5,309	0,1884 to 1,672	95% CI of ratio	1,214 to 7,943	0,1259 to 0,8238
														Ratio (and its reciprocal)	0.4439	2.253
														95% CI of ratio	0,1791 to 1,100	0,9090 to 5,584
														Survival 100 cells	PAR WT	CD44H WT	Survival 100 cells	PAR WT	CD44L WT	Survival 100 cells	CD44H WT	CD44L WT
														Log-rank (Mantel-Cox) test			Log-rank (Mantel-Cox) test			Log-rank (Mantel-Cox) test
														Chi square	0		Chi square	0		Chi square	0
														df	1		df	1		df	1
														P value	>0,9999		P value	>0,9999		P value	>0,9999
														P value summary	ns		P value summary	ns		P value summary	ns
														Are the survival curves sig different?	No		Are the survival curves sig different?	No		Are the survival curves sig different?	No
														Gehan-Breslow-Wilcoxon test			Gehan-Breslow-Wilcoxon test			Gehan-Breslow-Wilcoxon test
														Chi square	0		Chi square	0		Chi square	0
														df	1		df	1		df	1
														P value	>0,9999		P value	>0,9999		P value	>0,9999
														P value summary	ns		P value summary	ns		P value summary	ns
														Are the survival curves sig different?	No		Are the survival curves sig different?	No		Are the survival curves sig different?	No
														Median survival			Median survival			Median survival
														PAR BL6	Undefined		PAR BL6	Undefined		CD44H BL6	Undefined
														CD44H BL6	Undefined		CD44L BL6	Undefined		CD44L BL6	Undefined
														Hazard Ratio (Mantel-Haenszel)	A/B	B/A	Hazard Ratio (Mantel-Haenszel)	A/B	B/A	Hazard Ratio (Mantel-Haenszel)	A/B	B/A
														Ratio (and its reciprocal)	Undefined	Undefined	Ratio (and its reciprocal)	Undefined	Undefined	Ratio (and its reciprocal)	Undefined	Undefined
														Hazard Ratio (logrank)	A/B	B/A	Hazard Ratio (logrank)	A/B	B/A	Hazard Ratio (logrank)	A/B	B/A
														Ratio (and its reciprocal)	Undefined	Undefined	Ratio (and its reciprocal)	Undefined	Undefined	Ratio (and its reciprocal)	Undefined	Undefined
														Survival 100 cells	PAR NSG	CD44H NSG	Survival 100 cells	PAR NSG	CD44L NSG	Survival 100 cells	CD44H NSG	CD44L NSG
														Log-rank (Mantel-Cox) test			Log-rank (Mantel-Cox) test			Log-rank (Mantel-Cox) test
														Chi square	0		Chi square	2.6		Chi square	2.6
														df	1		df	1		df	1
														P value	>0,9999		P value	0.1069		P value	0.1069
														P value summary	ns		P value summary	ns		P value summary	ns
														Are the survival curves sig different?	No		Are the survival curves sig different?	No		Are the survival curves sig different?	No
														Gehan-Breslow-Wilcoxon test			Gehan-Breslow-Wilcoxon test			Gehan-Breslow-Wilcoxon test
														Chi square	0		Chi square	2.6		Chi square	2.6
														df	1		df	1		df	1
														P value	>0,9999		P value	0.1069		P value	0.1069
														P value summary	ns		P value summary	ns		P value summary	ns
														Are the survival curves sig different?	No		Are the survival curves sig different?	No		Are the survival curves sig different?	No
														Median survival			Median survival			Median survival
														PAR NSG	Undefined		PAR NSG	Undefined		CD44H NSG	Undefined
														CD44H NSG	Undefined		CD44L NSG	Undefined		CD44L NSG	Undefined
														Hazard Ratio (Mantel-Haenszel)	A/B	B/A	Hazard Ratio (Mantel-Haenszel)	A/B	B/A	Hazard Ratio (Mantel-Haenszel)	A/B	B/A
														Ratio (and its reciprocal)	1	1	Ratio (and its reciprocal)	10.38	0.09633	Ratio (and its reciprocal)	10.38	0.09633
														95% CI of ratio	0,1222 to 8,181	0,1222 to 8,181	95% CI of ratio	0,6039 to 178,5	0,005603 to 1,656	95% CI of ratio	0,6039 to 178,5	0,005603 to 1,656
														Hazard Ratio (logrank)	A/B	B/A	Hazard Ratio (logrank)	A/B	B/A	Hazard Ratio (logrank)	A/B	B/A
														Ratio (and its reciprocal)	1	1	Ratio (and its reciprocal)	Undefined	Undefined	Ratio (and its reciprocal)	Undefined	Undefined
														95% CI of ratio	0,1409 to 7,099	0,1409 to 7,099

## Sheet: 4c
Tumor bearing mice
		day 0	day 10	day 20	day 30	day 40	day 50	day 60	day 70	day 80			Survival CTR ICD	PAR WT	CD44H WT	Survival CTR ICD	PAR WT	CD44L WT	Survival CTR ICD	CD44H WT	CD44L WT
CTR	PAR	0/6	0/6	3/6	3/6	3/6	3/6	3/6	3/6	3/6			Log-rank (Mantel-Cox) test			Log-rank (Mantel-Cox) test			Log-rank (Mantel-Cox) test
	HIG	0/6	3/6	4/6	5/6	5/6	5/6	5/6	5/6	5/6			Chi square	2.215		Chi square	0.5856		Chi square	5.291
	LOW	0/6	0/6	0/6	0/6	1/6	2/6	2/6	2/6	2/6			df	1		df	1		df	1
													P value	0.1367		P value	0.4441		P value	0.0214
		day 0	day 10	day 20	day 30	day 40	day 50	day 60	day 70	day 80			P value summary	ns		P value summary	ns		P value summary	*
VAX	PAR	0/6	0/6	0/6	0/6	0/6	1/6	1/6	1/6	1/6			Are the survival curves sig different?	No		Are the survival curves sig different?	No		Are the survival curves sig different?	Yes
	HIG	0/6	1/6	2/6	2/6	2/6	4/6	4/6	4/6	4/6			Gehan-Breslow-Wilcoxon test			Gehan-Breslow-Wilcoxon test			Gehan-Breslow-Wilcoxon test
	LOW	0/6	0/6	0/6	0/6	1/6	1/6	1/6	1/6	1/6			Chi square	2.325		Chi square	1.187		Chi square	6.06
													df	1		df	1		df	1
													P value	0.1273		P value	0.276		P value	0.0138
													P value summary	ns		P value summary	ns		P value summary	*
													Are the survival curves sig different?	No		Are the survival curves sig different?	No		Are the survival curves sig different?	Yes
													Median survival			Median survival			Median survival
													Parental	45		Parental	45		CD44H	7.5
													CD44H	7.5		CD44L	Undefined		CD44L	Undefined
													Ratio (and its reciprocal)	6	0.1667	Hazard Ratio (Mantel-Haenszel)	A/B	B/A	Hazard Ratio (Mantel-Haenszel)	A/B	B/A
													95% CI of ratio	1,434 to 25,11	0,03983 to 0,6974	Ratio (and its reciprocal)	2.095	0.4773	Ratio (and its reciprocal)	7.609	0.1314
													Hazard Ratio (Mantel-Haenszel)	A/B	B/A	95% CI of ratio	0,3151 to 13,93	0,07177 to 3,174	95% CI of ratio	1,350 to 42,89	0,02332 to 0,7407
													Ratio (and its reciprocal)	0.2855	3.503	Hazard Ratio (logrank)	A/B	B/A	Hazard Ratio (logrank)	A/B	B/A
													95% CI of ratio	0,05476 to 1,488	0,6721 to 18,26	Ratio (and its reciprocal)	1.896	0.5274	Ratio (and its reciprocal)	4.813	0.2078
													Hazard Ratio (logrank)	A/B	B/A	95% CI of ratio	0,3246 to 11,08	0,09027 to 3,081	95% CI of ratio	1,010 to 22,95	0,04358 to 0,9905
													Ratio (and its reciprocal)	0.407	2.457
													95% CI of ratio	0,09916 to 1,671	0,5986 to 10,09
													Survival VAX ICD	PAR WT	CD44H WT	Survival VAX ICD	PAR WT	CD44L WT	Survival VAX ICD	CD44H WT	CD44L WT
													Log-rank (Mantel-Cox) test			Log-rank (Mantel-Cox) test			Log-rank (Mantel-Cox) test
													Chi square	3.219		Chi square	0.004149		Chi square	2.637
													df	1		df	1		df	1
													P value	0.0728		P value	0.9486		P value	0.1044
													P value summary	ns		P value summary	ns		P value summary	ns
													Are the survival curves sig different?	No		Are the survival curves sig different?	No		Are the survival curves sig different?	No
													Gehan-Breslow-Wilcoxon test			Gehan-Breslow-Wilcoxon test			Gehan-Breslow-Wilcoxon test
													Chi square	3.279		Chi square	0.01515		Chi square	2.592
													df	1		df	1		df	1
													P value	0.0702		P value	0.902		P value	0.1074
													P value summary	ns		P value summary	ns		P value summary	ns
													Are the survival curves sig different?	No		Are the survival curves sig different?	No		Are the survival curves sig different?	No
													Median survival			Median survival			Median survival
													Parental	Undefined		Parental	Undefined		CD44H NSG	60
													CD44H	60		CD44L	Undefined		CD44L	Undefined
													Hazard Ratio (Mantel-Haenszel)	A/B	B/A	Hazard Ratio (Mantel-Haenszel)	A/B	B/A	Hazard Ratio (Mantel-Haenszel)	A/B	B/A
													Ratio (and its reciprocal)	0.1748	5.722	Ratio (and its reciprocal)	0.9128	1.096	Ratio (and its reciprocal)	4.488	0.2228
													95% CI of ratio	0,02599 to 1,175	0,8511 to 38,47	95% CI of ratio	0,05676 to 14,68	0,06813 to 17,62	95% CI of ratio	0,7329 to 27,48	0,03640 to 1,364
													Hazard Ratio (logrank)	A/B	B/A	Hazard Ratio (logrank)	A/B	B/A	Hazard Ratio (logrank)	A/B	B/A
													Ratio (and its reciprocal)	0.1893	5.283	Ratio (and its reciprocal)	0.913	1.095	Ratio (and its reciprocal)	4.915	0.2035
													95% CI of ratio	0,03224 to 1,111	0,8998 to 31,02	95% CI of ratio	0,05694 to 14,64	0,06831 to 17,56	95% CI of ratio	0,8436 to 28,64	0,03492 to 1,185

## Sheet: 4d
Wt mice
	PAR	CD44L	CD44H			Table Analyzed	lung metastases WT mice
	14	1	45			Data sets analyzed	PAR	CD44H	CD44L
	13	1	43			Number of values (total)	6	6	6
	10	0	41			Shapiro-Wilk test
	14	0	90			W	0.8087	0.7942	0.8216
	14	0	93			P value	0.0703	0.052	0.0911
	12	2	81			Passed normality test (alpha=0.05)?	Yes	Yes	Yes
						P value summary	ns	ns	ns
NSG mice						Brown-Forsythe ANOVA test
	PAR	CD44L	CD44H			F* (DFn, DFd)	34,04 (2,000, 5,052)
	102	90	79			P value	0.0012
	103	80	59			P value summary	**
	103	75	60			Significant diff. among means (P < 0.05)?	Yes
	85	110	107			Number of families	1
	78	107	90			Number of comparisons per family	3
	64	108	98			Alpha	0.05
CD4-/-CD8-/- mice						Dunnett's T3 multiple comparisons test	Mean Diff,	95,00% CI of diff,	Significant?	Summary	Adjusted P Value
	PAR	CD44L	CD44H			P vs. H	-52.67	-94,43 to -10,90	Yes	**	0.0096	A-B
	116	15	110.5			P vs. L	12.17	9,545 to 14,79	Yes	****	<0,0001	A-C
	43.5	9	49			H vs. L	64.83	23,13 to 106,5	Yes	**	0.0038	B-C
	106.5	9	63.5
	107	18	77			Test details	Mean 1	Mean 2	Mean Diff,	SE of diff,	n1	n2	t	DF
	64	14	23.5			P vs. H	12.83	65.5	-52.67	10.22	6	6	5.151	5.041
	82	13	65			P vs. L	12.83	0.6667	12.17	0.7341	6	6	16.57	7.433
						H vs. L	65.5	0.6667	64.83	10.21	6	6	6.35	5.011
						Minimum	10	41	0
						25% Percentile	11.5	42.5	0
						Median	13.5	63	0.5
						75% Percentile	14	90.75	1.25
						Maximum	14	93	2
						Mean	12.83	65.5	0.6667
						Std. Deviation	1.602	24.99	0.8165
						Std. Error of Mean	0.654	10.2	0.3333
						Lower 95% CI	11.15	39.27	-0.1902
						Upper 95% CI	14.51	91.73	1.524
						Table Analyzed	lung metastases NSG mice
						Data sets analyzed	PAR	CD44H	CD44L
						Number of values (total)	6	6	6
						Shapiro-Wilk test
						W	0.8531	0.9184	0.8547
						P value	0.1668	0.4937	0.1716
						Passed normality test (alpha=0.05)?	Yes	Yes	Yes
						P value summary	ns	ns	ns
						ANOVA summary
						F	0.8299
						P value	0.4552
						P value summary	ns
						Significant diff. among means (P < 0.05)?	No
						R squared	0.09962
						Brown-Forsythe test
						F (DFn, DFd)	0,2350 (2, 15)
						P value	0.7934
						P value summary	ns
						Are SDs significantly different (P < 0.05)?	No
						Number of families	1
						Number of comparisons per family	3
						Alpha	0.05
						Bonferroni's multiple comparisons test	Mean Diff,	95,00% CI of diff,	Significant?	Summary	Adjusted P Value
						P vs. H	7	-19,87 to 33,87	No	ns	>0,9999	A-B
						P vs. L	-5.833	-32,70 to 21,04	No	ns	>0,9999	A-C
						H vs. L	-12.83	-39,70 to 14,04	No	ns	0.6533	B-C
						Test details	Mean 1	Mean 2	Mean Diff,	SE of diff,	n1	n2	t	DF
						P vs. H	89.17	82.17	7	9.975	6	6	0.7017	15
						P vs. L	89.17	95	-5.833	9.975	6	6	0.5848	15
						H vs. L	82.17	95	-12.83	9.975	6	6	1.287	15
						Minimum	64	59	75
						25% Percentile	74.5	59.75	78.75
						Median	93.5	84.5	98.5
						75% Percentile	103	100.3	108.5
						Maximum	103	107	110
						Mean	89.17	82.17	95
						Std. Deviation	16.27	19.83	15.41
						Std. Error of Mean	6.64	8.097	6.293
						Lower 95% CI	72.1	61.35	78.82
						Upper 95% CI	106.2	103	111.2
						Table Analyzed	lung metastases anti CD4/CD8 mice
						Data sets analyzed	PAR	CD44H	CD44L
						Number of values (total)	6	6	6
						Shapiro-Wilk test
						W	0.9106	0.9744	0.9217
						P value	0.4404	0.9208	0.5174
						Passed normality test (alpha=0.05)?	Yes	Yes	Yes
						P value summary	ns	ns	ns
						ANOVA summary
						F	15.42
						P value	0.0002
						P value summary	***
						Significant diff. among means (P < 0.05)?	Yes
						R squared	0.6727
						Brown-Forsythe test
						F (DFn, DFd)	3,482 (2, 15)
						P value	0.0572
						P value summary	ns
						Are SDs significantly different (P < 0.05)?	No
						Bonferroni's multiple comparisons test	Mean Diff,	95,00% CI of diff,	Significant?	Summary	Adjusted P Value
						P vs. H	21.75	-14,88 to 58,38	No	ns	0.3918	A-B
						P vs. L	73.5	36,87 to 110,1	Yes	***	0.0002	A-C
						H vs. L	51.75	15,12 to 88,38	Yes	**	0.0052	B-C
						Test details	Mean 1	Mean 2	Mean Diff,	SE of diff,	n1	n2	t	DF
						P vs. H	86.5	64.75	21.75	13.6	6	6	1.599	15
						P vs. L	86.5	13	73.5	13.6	6	6	5.405	15
						H vs. L	64.75	13	51.75	13.6	6	6	3.805	15
						Minimum	43.5	23.5	9
						25% Percentile	58.88	42.63	9
						Median	94.25	64.25	13.5
						75% Percentile	109.3	85.38	15.75
						Maximum	116	110.5	18
						Mean	86.5	64.75	13
						Std. Deviation	28.52	28.96	3.521
						Std. Error of Mean	11.64	11.82	1.438
						Lower 95% CI	56.57	34.35	9.305
						Upper 95% CI	116.4	95.15	16.7

## Sheet: 4e
MCA205 CD44H	symm	asymm		MCA205 CD44L	symm	asymm
	1	1			1
	1				2	1
	1	1				1
	1				2
	1	1			1
	1				2
		1			1
	1				2
	1				1
	1				2
		1
		1			1
		1			3
	1				1
	2				1
	1				1
	1	1			2
		2			1
	1					1
	1				1
		1			1
	1				2
	1				2
	1				2
	1				2
	1	1			1
	1				1
	1				1
	1				2
	2				1
		1			1
	1				1
	1				1	1
		1			1
	1					1
		1			1
	29	15			1
					1
		1			1
		1			1
		1			1
	1	1			1
	1	1			1
	1				1
		1			1
		1			1
	3				2
	1	1			1
	2	1			1
	1	1			2
	1	1			1
		1			1
		1			1
	1	1			1
		1			1
		1			1
		1			1
	1				1
	1				1
	1				1
		1			1
	1				1
		1			1
		1			2
		1			1
	2				2
	1				1
	1				1
	2				1
	1				1
	1				1
	1				1
	1				1
	1				2
	1				1
	1				1
	1				2
	1				1
		1			1
	1				1
	1				1
		1			1
	1				1
	1				1
		1			1
		1			2
	35	25			1
					1
					1
	64	40			1
					1
	61.5385	38.4615			2
					1
					1
					1
					2
					1
					1
					1
					1
					1
					2
					1
					122	5	127
					96.063	3.93701
