# Supplementary material for: Type I IFNs promote cancer cell stemness by triggering the epigenetic regulator KDM1B
Source: Nat Immunol. 2022 Aug 24;23(9):1379–92. doi: 10.1038/s41590-022-01290-3 (PMC9477743; doi:10.1038/s41590-022-01290-3)
Supplement: Supplementary file 12 — Statistical source data. [file 41590_2022_1290_MOESM12_ESM.xlsx]

## Sheet: 5a
	PAR			CD44H						PAR	CD44H
CFSE	1.01	1.02	1.03	1.48485	1.54546	1.53488			Number of values	3	3
									Shapiro-Wilk test
									W	1	0.8762
									P value	>0,9999	0.3132
									Passed normality test (alpha=0.05)?	Yes	Yes
									P value summary	ns	ns
									Column B	HIGH
									vs.	vs,
									Column A	PAR
									Unpaired t test
									P value	<0,0001
									P value summary	****
									Significantly different (P < 0.05)?	Yes
									One- or two-tailed P value?	Two-tailed
									t, df	t=25,65, df=4
									How big is the difference?
									Mean of column A	1.02
									Mean of column B	1.522
									Difference between means (B - A) ± SEM	0,5017 ± 0,01956
									95% confidence interval	0,4474 to 0,5560
									R squared (eta squared)	0.994
									F test to compare variances
									F, DFn, Dfd	10,48, 2, 2
									P value	0.1742
									P value summary	ns
									Significantly different (P < 0.05)?	No
									Data analyzed
									Sample size, column A	3
									Sample size, column B	3
									Minimum	1.01	1.485
									25% Percentile	1.01	1.485
									Median	1.02	1.535
									75% Percentile	1.03	1.545
									Maximum	1.03	1.545
									Mean	1.02	1.522
									Std. Deviation	0.01	0.03237
									Std. Error of Mean	0.005774	0.01869
									Lower 95% CI	0.9952	1.441
									Upper 95% CI	1.045	1.602

## Sheet: 5b
	PAR			CD44H						PAR	CD44H
PI	1.01	1.02	1	0.583333	0.493333	0.505618			Number of values	3	3
									Shapiro-Wilk test
									W	1	0.8502
									P value	>0,9999	0.241
									Passed normality test (alpha=0.05)?	Yes	Yes
									P value summary	ns	ns
									Unpaired t test
									P value	<0,0001
									P value summary	****
									Significantly different (P < 0.05)?	Yes
									One- or two-tailed P value?	Two-tailed
									t, df	t=16,78, df=4
									How big is the difference?
									Mean of column A	1.01
									Mean of column B	0.5274
									Difference between means (B - A) ± SEM	-0,4826 ± 0,02876
									95% confidence interval	-0,5624 to -0,4027
									R squared (eta squared)	0.986
									F test to compare variances
									F, DFn, Dfd	23,82, 2, 2
									P value	0.0806
									P value summary	ns
									Significantly different (P < 0.05)?	No
									Minimum	1	0.4933
									25% Percentile	1	0.4933
									Median	1.01	0.5056
									75% Percentile	1.02	0.5833
									Maximum	1.02	0.5833
									Mean	1.01	0.5274
									Std. Deviation	0.01	0.0488
									Std. Error of Mean	0.005774	0.02818
									Lower 95% CI	0.9852	0.4062
									Upper 95% CI	1.035	0.6487

## Sheet: 5c
MCA205	PAR	CD44H		AT3	PAR	CD24L			Table Analyzed	PDL1 MCA			Table Analyzed	PDL2 MCA			Table Analyzed	LGAS9 MCA			Table Analyzed	CEAC MCA			Table Analyzed	MHC MCA
PDL1	1.39	6.5		PDL1	1.855	12.45			Data analyzed	PARENTAL	CD44H		Data analyzed	PARENTAL	CD44H		Data analyzed	PARENTAL	CD44H		Data analyzed	PARENTAL	CD44H		Data analyzed	PARENTAL	CD44H
	2.45	5.245			2.355	10.1			Number of values	8	6		Number of values	7	5		Number of values	8	5		Number of values	7	6		Number of values	7	5
	1.435	7.65			3.055	10.2			Shapiro-Wilk test				Shapiro-Wilk test				Shapiro-Wilk test				Shapiro-Wilk test				Shapiro-Wilk test
	2.97667	5.39			3.425				W	0.9178	0.9406		W	0.9889	0.793		W	0.9533	0.9227		W	0.9305	0.9156		W	0.892	0.7884
	2.85	6.75		PDL2	1.39	14.35			P value	0.4122	0.6637		P value	0.991	0.071		P value	0.744	0.5478		P value	0.5552	0.4745		P value	0.2853	0.0649
	2.24	8.35667			1.55	15.2			Passed normality test (alpha=0.05)?	Yes	Yes		Passed normality test (alpha=0.05)?	Yes	Yes		Passed normality test (alpha=0.05)?	Yes	Yes		Passed normality test (alpha=0.05)?	Yes	Yes		Passed normality test (alpha=0.05)?	Yes	Yes
	3.135				2.345	12.9			P value summary	ns	ns		P value summary	ns	ns		P value summary	ns	ns		P value summary	ns	ns		P value summary	ns	ns
	1.84667				2.53				Unpaired t test				Unpaired t test				Unpaired t test				Unpaired t test with Welch's correction				Unpaired t test
PDL2	1.39	15.44		LGALS9	6.36	17.5			P value	<0,0001			P value	<0,0001			P value	<0,0001			P value	0.0099			P value	0.7725
	3.35	13.1			8.535	18.8			P value summary	****			P value summary	****			P value summary	****			P value summary	**			P value summary	ns
	3.95333	15.6			7.4525	17.4			Significantly different (P < 0.05)?	Yes			Significantly different (P < 0.05)?	Yes			Significantly different (P < 0.05)?	Yes			Significantly different (P < 0.05)?	Yes			Significantly different (P < 0.05)?	No
	4.84	15.7			7.425				One- or two-tailed P value?	Two-tailed			One- or two-tailed P value?	Two-tailed			One- or two-tailed P value?	Two-tailed			One- or two-tailed P value?	Two-tailed			One- or two-tailed P value?	Two-tailed
	3.26	10.01		CEA1	19.25	16.15			t, df	t=8,518, df=12			t, df	t=10,41, df=10			t, df	t=13,12, df=11			Welch-corrected t, df	t=3,918, df=5,328			t, df	t=0,2970, df=10
	2.67				23.25	10.45			How big is the difference?				How big is the difference?				How big is the difference?				How big is the difference?				How big is the difference?
	2.48				20.4	10.7			Mean of column A	2.29			Mean of column A	3.135			Mean of column A	7.431			Mean of column A	1.539			Mean of column A	94.06
LGALS9	10.6	22.85			20.5				Mean of column B	6.649			Mean of column B	13.97			Mean of column B	20.4			Mean of column B	3.991			Mean of column B	94.98
	8.975	18.9							Difference between means (B - A) ± SEM	4,358 ± 0,5117			Difference between means (B - A) ± SEM	10,84 ± 1,041			Difference between means (B - A) ± SEM	12,97 ± 0,9886			Difference between means (B - A) ± SEM	2,453 ± 0,6259			Difference between means (B - A) ± SEM	0,9229 ± 3,107
	6.19	21.45							95% confidence interval	3,243 to 5,473			95% confidence interval	8,517 to 13,15			95% confidence interval	10,79 to 15,14			95% confidence interval	0,8729 to 4,032			95% confidence interval	-6,000 to 7,846
	6.83333	20.1							R squared (eta squared)	0.8581			R squared (eta squared)	0.9156			R squared (eta squared)	0.9399			R squared (eta squared)	0.7424			R squared (eta squared)	0.008746
	6.63	18.7							F test to compare variances				F test to compare variances				F test to compare variances				F test to compare variances				F test to compare variances
	8.03								F, DFn, Dfd	3,219, 5, 7			F, DFn, Dfd	4,963, 4, 6			F, DFn, Dfd	1,041, 4, 7			F, DFn, Dfd	26,16, 5, 6			F, DFn, Dfd	1,196, 4, 6
	7.06								P value	0.1593			P value	0.0826			P value	0.9002			P value	0.0011			P value	0.8026
	5.13333								P value summary	ns			P value summary	ns			P value summary	ns			P value summary	**			P value summary	ns
CEA1	1.23	6.6							Significantly different (P < 0.05)?	No			Significantly different (P < 0.05)?	No			Significantly different (P < 0.05)?	No			Significantly different (P < 0.05)?	Yes			Significantly different (P < 0.05)?	No
	1.2	4.185
	2.01667	2.69667
	1.35	2.48							Table Analyzed	PDL1 AT3			Table Analyzed	PDL2 AT3			Table Analyzed	LGALS9 AT3			Table Analyzed	CEAC AT3			Table Analyzed	MHC AT3
	1.7	4.53							Data analyzed	PARENTAL	CD24L		Data analyzed	PARENTAL	CD24L		Data analyzed	PARENTAL	CD24L		Data analyzed	PARENTAL	CD24L		Data analyzed	PARENTAL	CD24L
	1.6	3.455							Number of values	4	3		Number of values	4	3		Number of values	4	3		Number of values	4	3		Number of values	4	3
	1.67333								Shapiro-Wilk test				Shapiro-Wilk test				Shapiro-Wilk test				Shapiro-Wilk test				Shapiro-Wilk test
									W	0.9645	0.7819		W	0.8681	0.9778		W	0.9503	0.8033		W	0.8848	0.7828		W	0.8395	0.9732
									P value	0.8072	0.0719		P value	0.2902	0.7145		P value	0.7178	0.1223		P value	0.3595	0.0741		P value	0.1939	0.6857
									Passed normality test (alpha=0.05)?	Yes	Yes		Passed normality test (alpha=0.05)?	Yes	Yes		Passed normality test (alpha=0.05)?	Yes	Yes		Passed normality test (alpha=0.05)?	Yes	Yes		Passed normality test (alpha=0.05)?	Yes	Yes
									P value summary	ns	ns		P value summary	ns	ns		P value summary	ns	ns		P value summary	ns	ns		P value summary	ns	ns
									Unpaired t test				Unpaired t test				Unpaired t test				Unpaired t test				Unpaired t test
									P value	0.0001			P value	<0,0001			P value	<0,0001			P value	0.0061			P value	0.0002
									P value summary	***			P value summary	****			P value summary	****			P value summary	**			P value summary	***
									Significantly different (P < 0.05)?	Yes			Significantly different (P < 0.05)?	Yes			Significantly different (P < 0.05)?	Yes			Significantly different (P < 0.05)?	Yes			Significantly different (P < 0.05)?	Yes
									One- or two-tailed P value?	Two-tailed			One- or two-tailed P value?	Two-tailed			One- or two-tailed P value?	Two-tailed			One- or two-tailed P value?	Two-tailed			One- or two-tailed P value?	Two-tailed
									t, df	t=10,78, df=5			t, df	t=18,64, df=5			t, df	t=16,17, df=5			t, df	t=4,545, df=5			t, df	t=9,471, df=5
									How big is the difference?				How big is the difference?				How big is the difference?				How big is the difference?				How big is the difference?
									Mean of column A	2.673			Mean of column A	1.954			Mean of column A	7.443			Mean of column A	20.85			Mean of column A	20.7
									Mean of column B	10.92			Mean of column B	14.15			Mean of column B	17.9			Mean of column B	12.43			Mean of column B	11
									Difference between means (B - A) ± SEM	8,244 ± 0,7648			Difference between means (B - A) ± SEM	12,20 ± 0,6544			Difference between means (B - A) ± SEM	10,46 ± 0,6468			Difference between means (B - A) ± SEM	-8,417 ± 1,852			Difference between means (B - A) ± SEM	-9,700 ± 1,024
									95% confidence interval	6,278 to 10,21			95% confidence interval	10,51 to 13,88			95% confidence interval	8,794 to 12,12			95% confidence interval	-13,18 to -3,656			95% confidence interval	-12,33 to -7,067
									R squared (eta squared)	0.9587			R squared (eta squared)	0.9858			R squared (eta squared)	0.9812			R squared (eta squared)	0.8051			R squared (eta squared)	0.9472
									F test to compare variances				F test to compare variances				F test to compare variances				F test to compare variances				F test to compare variances
									F, DFn, Dfd	3,575, 2, 3			F, DFn, Dfd	4,200, 2, 3			F, DFn, Dfd	1,293, 3, 2			F, DFn, Dfd	3,601, 2, 3			F, DFn, Dfd	4,787, 2, 3
									P value	0.3213			P value	0.27			P value	0.9282			P value	0.319			P value	0.2331
									P value summary	ns			P value summary	ns			P value summary	ns			P value summary	ns			P value summary	ns
									Significantly different (P < 0.05)?	No			Significantly different (P < 0.05)?	No			Significantly different (P < 0.05)?	No			Significantly different (P < 0.05)?	No			Significantly different (P < 0.05)?	No

## Sheet: 5d
TIM3	PBS	DOX	CDDP
	1.4688	4.644	0.25			TIM3	PBS	DOX	CDDP
	1.3024	5.3379	0.31			Number of values	15	15	15
	1.78	6.3928	0.28			Shapiro-Wilk test
	1.16	5.825	0.54			W	0.9546	0.9191	0.8106
	1.46	4.13914	3.86			P value	0.5995	0.1864	0.005
	1.21739	8.3028	2.89			Passed normality test (alpha=0.05)?	Yes	Yes	No
	0.709565	3.24	2.63			P value summary	ns	ns	**
	0.702609	3.61	2.1			Column B	DOX
	1.37044	4.47	1.97			vs.	vs,
	0.49	4.73	2.57			Column A	PBS
	0.55	7.46	0.22331			Unpaired t test with Welch's correction
	0.84	4.07	0.77154			P value	<0,0001
	0.65	3.65913	0.42875			P value summary	****
	0.08989	7.025	0.31806			Significantly different (P < 0.05)?	Yes
	0.126558	8	0.2214			One- or two-tailed P value?	Two-tailed
						Welch-corrected t, df	t=9,867, df=16,56
						How big is the difference?
						Mean of column A	0.9278
						Mean of column B	5.394
						Difference between means (B - A) ± SEM	4,466 ± 0,4526
						95% confidence interval	3,509 to 5,423
						R squared (eta squared)	0.8546
						F test to compare variances
						F, DFn, Dfd	10,83, 14, 14
						P value	<0,0001
						P value summary	****
						Significantly different (P < 0.05)?	Yes
						Minimum	0.08989	3.24
						25% Percentile	0.55	4.07
						Median	0.84	4.73
						75% Percentile	1.37	7.025
						Maximum	1.78	8.303
						Mean	0.9278	5.394
						Std. Deviation	0.5098	1.677
						Std. Error of Mean	0.1316	0.4331
						Lower 95% CI	0.6456	4.465
						Upper 95% CI	1.21	6.323
						Column B	CDDP
						vs.	vs,
						Column A	PBS
						Mann Whitney test
						P value	0.9674
						Exact or approximate P value?	Exact
						P value summary	ns
						Significantly different (P < 0.05)?	No
						One- or two-tailed P value?	Two-tailed
						Sum of ranks in column A,B	231 , 234
						Mann-Whitney U	111
						Difference between medians
						Median of column A	0,8400, n=15
						Median of column B	0,5400, n=15
						Difference: Actual	-0.3
						Difference: Hodges-Lehmann	0.06198
						Minimum	0.08989	0.2214
						25% Percentile	0.55	0.28
						Median	0.84	0.54
						75% Percentile	1.37	2.57
						Maximum	1.78	3.86
						Mean	0.9278	1.291
						Std. Deviation	0.5098	1.241
						Std. Error of Mean	0.1316	0.3205
						Lower 95% CI	0.6456	0.6034
						Upper 95% CI	1.21	1.978
						Mean ranks	15.4	15.6

## Sheet: 5e
MCA205	raw values	PAR	CD44H	CD44L
	CCL2/MCP-1/JE	16701	6115.02	5902.17
	CCL3/MIP-1ALPHA	0	0	0
	CCL4/MIP-1BETA	0	0	0
	CCL5/RANTES	536.925	232.51	108.55
	CCL8/MCP-2	0	0	0
	CCL11/EOTAXIN	46.985	18.815	19.2
	CCL12/MCP-5	0	0	0
	CCL22/MDC	0	0	0
	CXCL1/KC	1213.8	1616.91	1657.84
	CXCL2/MIP-2	0	0.18	0.9
	CXCL10/IP-10	381.915	396.725	266.98
	CXCL12/SDF-1ALPHA	0	0	0
AT3	raw values	PAR	CD44H	CD44L
	CCL2/MCP-1/JE	140.51	69.11	69.11
	CCL3/MIP-1ALPHA	0.99	0.51	0.63
	CCL4/MIP-1BETA	0	0	0
	CCL5/RANTES	303.33	109.79	103.88
	CCL8/MCP-2	0	0	0
	CCL11/EOTAXIN	0	1.89	0.76
	CCL12/MCP-5	0	0	0
	CCL22/MDC	3	8.12	63
	CXCL1/KC	52.58	63.84	279.04
	CXCL2/MIP-2	6.73	5.66	41.58
	CXCL10/IP-10	7.4	18.08	5.57
	CXCL12/SDF-1ALPHA	16.82	16.16	1

## Sheet: 5f
Number of spleen cells									AT3 PAR	AT3 CD24L							Bin	AT3 PAR	AT3 CD24L				AT3 CD24L	AT3 PAR
Frame	Time (min)	hours	AT3 CD24L	AT3 PAR		x Forward migration index:			-0.32	-0.23							1	213	10			Number of values	820	820
0	0	8.36667	19	5		y Forward migration index:			0.09	-0.53							2	246	10			Shapiro-Wilk test
1	2	8.4	20	7													3	286	10			W	0.9022	0.7263
2	4	8.43333	20	8													4	340	10			P value	<0,0001	<0,0001
3	6	8.46667	22	8		AT3 PAR											5	374	10			Passed normality test (alpha=0.05)?	No	No
4	8	8.5	20	10		Slice length	From	0	To	850							6	433	16			P value summary	****	****
5	10	8.53333	19	12		Number of tracks	2358										7	525	30			Mann Whitney test
6	12	8.56667	21	12		FMI	X	-0.30205	Y	0.0851368							8	650	30			P value	<0,0001
7	14	8.6	20	14		Directness	0.341011										9	858	30			Exact or approximate P value?	Approximate
8	16	8.63333	22	14		Center of mass[µm]	X	-189.925	Y	51.5558	Length	196.798					10	1399	30			P value summary	****
9	18	8.66667	22	12		Rayleight Test(Using endpoints)	PValue	0									11	2636	30			Significantly different (P < 0.05)?	Yes
10	20	8.7	20	12													12	4748	30			One- or two-tailed P value?	Two-tailed
11	22	8.73333	21	14		Accumulated distance [µm]	Min	62.074	Max	2279.66	Mean	603.403	Std Dev	375.428			13	7894	18			Sum of ranks in column A,B	361299 , 984321
12	24	8.76667	22	15		Euclidean distance [µm]	Min	0	Max	666.781	Mean	208.454	Std Dev	147.198			14	12244	10			Mann-Whitney U	24689
13	26	8.8	22	15		Velocity [µm/min]	Min	0.212796	Max	5.19826	Mean	1.99164	Std Dev	0.582659			15	16371	38			Difference between medians
14	28	8.83333	22	18													16	19161	72			Median of column A	41,00, n=820
15	30	8.86667	23	19													17	19978	103			Median of column B	577,0, n=820
16	32	8.9	24	19													18	18898	171			Difference: Actual	536
17	34	8.93333	24	19		AT3 CD24L											19	16645	299			Difference: Hodges-Lehmann	534
18	36	8.96667	24	23		Slice length	From	0	To	850							20	13018	471
19	38	9	25	25		Number of tracks	194										21	8400	741
20	40	9.03333	23	26		FMI	X	-0.2292	Y	-0.507528							22	4671	1112
21	42	9.06667	25	28		Directness	0.585813										23	2120	1438
22	44	9.1	24	31		Center of mass[µm]	X	-161.951	Y	-365.873	Length	400.115					24	1021	1738
23	46	9.13333	25	31		Rayleight Test(Using endpoints)	PValue	6.77819e-71									25	655	1703
24	48	9.16667	25	34													26	470	1548
25	50	9.2	26	31		Accumulated distance [µm]	Min	0	Max	2645.41	Mean	746.86	Std Dev	510.969			27	358	1365
26	52	9.23333	26	41		Euclidean distance [µm]	Min	0	Max	1218.03	Mean	419.398	Std Dev	287.649			28	308	1026
27	54	9.26667	26	37		Velocity [µm/min]	Min	0	Max	7.78527	Mean	2.50076	Std Dev	1.18026			29	254	628
28	56	9.3	28	41													30	225	264
29	58	9.33333	27	40													31	187	38
30	60	9.36667	28	46													32	111	22
31	62	9.4	29	49													33	108	20
32	64	9.43333	30	52													34	110	10
33	66	9.46667	29	52													35	155	10
34	68	9.5	29	51													36	186	10
35	70	9.53333	30	51
36	72	9.56667	29	55
37	74	9.6	28	59
38	76	9.63333	29	59
39	78	9.66667	29	60
40	80	9.7	31	61
41	82	9.73333	28	65
42	84	9.76667	26	70
43	86	9.8	27	68
44	88	9.83333	26	75
45	90	9.86667	31	76
46	92	9.9	26	82
47	94	9.93333	29	89
48	96	9.96667	27	92
49	98	10	28	96
50	100	10.0333	24	98
51	102	10.0667	24	101
52	104	10.1	23	105
53	106	10.1333	24	110
54	108	10.1667	25	113
55	110	10.2	24	116
56	112	10.2333	24	109
57	114	10.2667	23	116
58	116	10.3	21	120
59	118	10.3333	22	117
60	120	10.3667	21	117
61	122	10.4	21	124
62	124	10.4333	21	120
63	126	10.4667	22	127
64	128	10.5	21	124
65	130	10.5333	22	130
66	132	10.5667	23	134
67	134	10.6	21	141
68	136	10.6333	24	140
69	138	10.6667	23	139
70	140	10.7	23	143
71	142	10.7333	24	142
72	144	10.7667	23	144
73	146	10.8	23	147
74	148	10.8333	24	153
75	150	10.8667	24	157
76	152	10.9	24	157
77	154	10.9333	25	157
78	156	10.9667	23	163
79	158	11	23	159
80	160	11.0333	24	168
81	162	11.0667	23	173
82	164	11.1	24	169
83	166	11.1333	23	170
84	168	11.1667	23	170
85	170	11.2	24	172
86	172	11.2333	24	178
87	174	11.2667	25	180
88	176	11.3	25	186
89	178	11.3333	24	184
90	180	11.3667	24	190
91	182	11.4	24	189
92	184	11.4333	23	196
93	186	11.4667	23	195
94	188	11.5	24	201
95	190	11.5333	24	206
96	192	11.5667	23	210
97	194	11.6	23	209
98	196	11.6333	23	210
99	198	11.6667	24	212
100	200	11.7	25	212
101	202	11.7333	25	208
102	204	11.7667	27	216
103	206	11.8	26	217
104	208	11.8333	26	224
105	210	11.8667	28	226
106	212	11.9	28	225
107	214	11.9333	26	229
108	216	11.9667	26	234
109	218	12	27	232
110	220	12.0333	28	235
111	222	12.0667	27	237
112	224	12.1	25	240
113	226	12.1333	25	245
114	228	12.1667	25	245
115	230	12.2	25	245
116	232	12.2333	26	249
117	234	12.2667	27	247
118	236	12.3	27	257
119	238	12.3333	28	252
120	240	12.3667	28	257
121	242	12.4	31	258
122	244	12.4333	29	262
123	246	12.4667	29	261
124	248	12.5	30	270
125	250	12.5333	28	267
126	252	12.5667	30	271
127	254	12.6	29	276
128	256	12.6333	28	278
129	258	12.6667	28	276
130	260	12.7	29	282
131	262	12.7333	30	281
132	264	12.7667	30	289
133	266	12.8	30	284
134	268	12.8333	26	291
135	270	12.8667	26	289
136	272	12.9	30	293
137	274	12.9333	28	297
138	276	12.9667	29	299
139	278	13	26	306
140	280	13.0333	25	303
141	282	13.0667	25	307
142	284	13.1	27	312
143	286	13.1333	27	319
144	288	13.1667	26	319
145	290	13.2	26	320
146	292	13.2333	27	324
147	294	13.2667	26	331
148	296	13.3	26	331
149	298	13.3333	27	335
150	300	13.3667	27	341
151	302	13.4	27	340
152	304	13.4333	25	345
153	306	13.4667	26	352
154	308	13.5	25	350
155	310	13.5333	27	356
156	312	13.5667	25	362
157	314	13.6	27	368
158	316	13.6333	26	372
159	318	13.6667	27	378
160	320	13.7	26	379
161	322	13.7333	27	382
162	324	13.7667	26	382
163	326	13.8	25	381
164	328	13.8333	26	389
165	330	13.8667	25	388
166	332	13.9	24	392
167	334	13.9333	25	398
168	336	13.9667	26	399
169	338	14	25	403
170	340	14.0333	25	407
171	342	14.0667	25	410
172	344	14.1	27	409
173	346	14.1333	27	420
174	348	14.1667	26	420
175	350	14.2	25	423
176	352	14.2333	26	422
177	354	14.2667	26	421
178	356	14.3	26	427
179	358	14.3333	26	424
180	360	14.3667	25	423
181	362	14.4	25	431
182	364	14.4333	25	431
183	366	14.4667	27	437
184	368	14.5	26	442
185	370	14.5333	26	444
186	372	14.5667	25	447
187	374	14.6	26	442
188	376	14.6333	26	440
189	378	14.6667	26	447
190	380	14.7	27	447
191	382	14.7333	28	449
192	384	14.7667	26	453
193	386	14.8	28	446
194	388	14.8333	31	454
195	390	14.8667	27	458
196	392	14.9	28	451
197	394	14.9333	26	458
198	396	14.9667	27	457
199	398	15	28	455
200	400	15.0333	28	470
201	402	15.0667	28	471
202	404	15.1	26	478
203	406	15.1333	25	477
204	408	15.1667	26	476
205	410	15.2	26	483
206	412	15.2333	25	476
207	414	15.2667	28	479
208	416	15.3	27	481
209	418	15.3333	26	486
210	420	15.3667	28	488
211	422	15.4	27	490
212	424	15.4333	28	490
213	426	15.4667	30	488
214	428	15.5	31	488
215	430	15.5333	29	494
216	432	15.5667	30	495
217	434	15.6	30	495
218	436	15.6333	33	492
219	438	15.6667	33	495
220	440	15.7	33	505
221	442	15.7333	29	502
222	444	15.7667	31	495
223	446	15.8	31	499
224	448	15.8333	29	503
225	450	15.8667	29	514
226	452	15.9	29	510
227	454	15.9333	28	510
228	456	15.9667	30	515
229	458	16	28	524
230	460	16.0333	29	522
231	462	16.0667	30	517
232	464	16.1	31	529
233	466	16.1333	29	532
234	468	16.1667	30	526
235	470	16.2	29	527
236	472	16.2333	30	529
237	474	16.2667	28	530
238	476	16.3	28	529
239	478	16.3333	28	530
240	480	16.3667	30	525
241	482	16.4	27	529
242	484	16.4333	30	522
243	486	16.4667	29	537
244	488	16.5	27	527
245	490	16.5333	28	520
246	492	16.5667	30	527
247	494	16.6	29	532
248	496	16.6333	30	537
249	498	16.6667	30	534
250	500	16.7	32	535
251	502	16.7333	35	545
252	504	16.7667	32	544
253	506	16.8	33	536
254	508	16.8333	33	541
255	510	16.8667	33	548
256	512	16.9	32	546
257	514	16.9333	33	546
258	516	16.9667	32	550
259	518	17	32	545
260	520	17.0333	32	545
261	522	17.0667	30	556
262	524	17.1	32	556
263	526	17.1333	34	551
264	528	17.1667	32	555
265	530	17.2	34	568
266	532	17.2333	35	557
267	534	17.2667	35	558
268	536	17.3	34	552
269	538	17.3333	33	559
270	540	17.3667	32	560
271	542	17.4	33	559
272	544	17.4333	33	563
273	546	17.4667	32	557
274	548	17.5	33	564
275	550	17.5333	31	571
276	552	17.5667	33	558
277	554	17.6	32	575
278	556	17.6333	31	572
279	558	17.6667	31	558
280	560	17.7	34	559
281	562	17.7333	34	562
282	564	17.7667	31	562
283	566	17.8	34	573
284	568	17.8333	33	570
285	570	17.8667	36	561
286	572	17.9	35	562
287	574	17.9333	33	567
288	576	17.9667	33	567
289	578	18	35	559
290	580	18.0333	32	562
291	582	18.0667	33	555
292	584	18.1	37	566
293	586	18.1333	35	566
294	588	18.1667	37	559
295	590	18.2	36	572
296	592	18.2333	36	564
297	594	18.2667	37	567
298	596	18.3	34	568
299	598	18.3333	36	571
300	600	18.3667	34	571
301	602	18.4	36	564
302	604	18.4333	36	557
303	606	18.4667	34	567
304	608	18.5	33	567
305	610	18.5333	35	573
306	612	18.5667	31	571
307	614	18.6	33	567
308	616	18.6333	31	568
309	618	18.6667	30	575
310	620	18.7	35	570
311	622	18.7333	31	566
312	624	18.7667	30	574
313	626	18.8	32	571
314	628	18.8333	32	574
315	630	18.8667	30	569
316	632	18.9	32	574
317	634	18.9333	33	570
318	636	18.9667	33	563
319	638	19	32	567
320	640	19.0333	31	568
321	642	19.0667	34	579
322	644	19.1	33	569
323	646	19.1333	34	576
324	648	19.1667	32	574
325	650	19.2	34	574
326	652	19.2333	32	576
327	654	19.2667	34	569
328	656	19.3	34	577
329	658	19.3333	32	579
330	660	19.3667	32	574
331	662	19.4	32	579
332	664	19.4333	33	578
333	666	19.4667	36	575
334	668	19.5	33	583
335	670	19.5333	35	576
336	672	19.5667	35	579
337	674	19.6	36	581
338	676	19.6333	35	580
339	678	19.6667	37	576
340	680	19.7	38	578
341	682	19.7333	36	582
342	684	19.7667	38	587
343	686	19.8	38	586
344	688	19.8333	37	581
345	690	19.8667	40	582
346	692	19.9	39	592
347	694	19.9333	38	588
348	696	19.9667	40	587
349	698	20	38	583
350	700	20.0333	41	580
351	702	20.0667	35	574
352	704	20.1	40	574
353	706	20.1333	39	580
354	708	20.1667	38	575
355	710	20.2	37	574
356	712	20.2333	39	579
357	714	20.2667	39	576
358	716	20.3	41	578
359	718	20.3333	42	581
360	720	20.3667	41	585
361	722	20.4	40	578
362	724	20.4333	40	580
363	726	20.4667	40	571
364	728	20.5	39	583
365	730	20.5333	44	586
366	732	20.5667	43	584
367	734	20.6	41	587
368	736	20.6333	41	572
369	738	20.6667	40	585
370	740	20.7	41	590
371	742	20.7333	42	580
372	744	20.7667	40	587
373	746	20.8	40	587
374	748	20.8333	41	588
375	750	20.8667	42	590
376	752	20.9	39	590
377	754	20.9333	38	589
378	756	20.9667	40	592
379	758	21	38	594
380	760	21.0333	38	593
381	762	21.0667	40	589
382	764	21.1	42	585
383	766	21.1333	38	601
384	768	21.1667	37	587
385	770	21.2	41	595
386	772	21.2333	38	591
387	774	21.2667	42	585
388	776	21.3	42	588
389	778	21.3333	44	581
390	780	21.3667	43	582
391	782	21.4	41	581
392	784	21.4333	43	583
393	786	21.4667	43	581
394	788	21.5	41	589
395	790	21.5333	43	588
396	792	21.5667	42	589
397	794	21.6	40	580
398	796	21.6333	44	588
399	798	21.6667	44	582
400	800	21.7	43	581
401	802	21.7333	40	587
402	804	21.7667	42	579
403	806	21.8	42	581
404	808	21.8333	44	586
405	810	21.8667	43	586
406	812	21.9	45	575
407	814	21.9333	43	584
408	816	21.9667	45	578
409	818	22	44	573
410	820	22.0333	41	588
411	822	22.0667	46	574
412	824	22.1	43	580
413	826	22.1333	46	578
414	828	22.1667	42	572
415	830	22.2	45	571
416	832	22.2333	44	581
417	834	22.2667	43	588
418	836	22.3	42	579
419	838	22.3333	42	573
420	840	22.3667	41	568
421	842	22.4	44	573
422	844	22.4333	42	575
423	846	22.4667	43	571
424	848	22.5	43	571
425	850	22.5333	46	570
426	852	22.5667	46	567
427	854	22.6	46	569
428	856	22.6333	44	572
429	858	22.6667	43	568
430	860	22.7	46	577
431	862	22.7333	45	576
432	864	22.7667	41	574
433	866	22.8	43	582
434	868	22.8333	44	576
435	870	22.8667	42	574
436	872	22.9	46	572
437	874	22.9333	44	573
438	876	22.9667	44	578
439	878	23	42	572
440	880	23.0333	43	571
441	882	23.0667	45	563
442	884	23.1	44	566
443	886	23.1333	43	569
444	888	23.1667	42	577
445	890	23.2	43	567
446	892	23.2333	40	570
447	894	23.2667	39	570
448	896	23.3	41	578
449	898	23.3333	43	577
450	900	23.3667	40	587
451	902	23.4	41	576
452	904	23.4333	37	580
453	906	23.4667	39	583
454	908	23.5	39	589
455	910	23.5333	39	584
456	912	23.5667	38	587
457	914	23.6	40	588
458	916	23.6333	37	591
459	918	23.6667	38	596
460	920	23.7	38	600
461	922	23.7333	39	591
462	924	23.7667	44	584
463	926	23.8	40	582
464	928	23.8333	41	595
465	930	23.8667	38	597
466	932	23.9	41	594
467	934	23.9333	40	590
468	936	23.9667	41	596
469	938	24	37	598
470	940	24.0333	38	595
471	942	24.0667	42	591
472	944	24.1	40	598
473	946	24.1333	43	600
474	948	24.1667	39	593
475	950	24.2	38	596
476	952	24.2333	35	592
477	954	24.2667	39	602
478	956	24.3	38	604
479	958	24.3333	43	601
480	960	24.3667	42	607
481	962	24.4	41	610
482	964	24.4333	41	615
483	966	24.4667	38	614
484	968	24.5	41	613
485	970	24.5333	42	611
486	972	24.5667	39	613
487	974	24.6	37	619
488	976	24.6333	40	615
489	978	24.6667	37	607
490	980	24.7	40	606
491	982	24.7333	40	619
492	984	24.7667	42	616
493	986	24.8	41	621
494	988	24.8333	42	617
495	990	24.8667	45	619
496	992	24.9	46	625
497	994	24.9333	44	617
498	996	24.9667	46	620
499	998	25	42	614
500	1000	25.0333	46	624
501	1002	25.0667	45	625
502	1004	25.1	46	615
503	1006	25.1333	45	620
504	1008	25.1667	46	621
505	1010	25.2	46	622
506	1012	25.2333	47	622
507	1014	25.2667	45	615
508	1016	25.3	46	628
509	1018	25.3333	48	635
510	1020	25.3667	46	631
511	1022	25.4	43	630
512	1024	25.4333	48	635
513	1026	25.4667	46	635
514	1028	25.5	46	638
515	1030	25.5333	47	631
516	1032	25.5667	49	633
517	1034	25.6	46	636
518	1036	25.6333	47	642
519	1038	25.6667	49	629
520	1040	25.7	50	632
521	1042	25.7333	46	622
522	1044	25.7667	45	628
523	1046	25.8	46	632
524	1048	25.8333	46	622
525	1050	25.8667	45	627
526	1052	25.9	46	634
527	1054	25.9333	47	630
528	1056	25.9667	46	631
529	1058	26	50	628
530	1060	26.0333	50	630
531	1062	26.0667	48	625
532	1064	26.1	52	631
533	1066	26.1333	50	636
534	1068	26.1667	49	635
535	1070	26.2	51	627
536	1072	26.2333	50	644
537	1074	26.2667	51	640
538	1076	26.3	49	636
539	1078	26.3333	52	634
540	1080	26.3667	50	632
541	1082	26.4	51	630
542	1084	26.4333	52	646
543	1086	26.4667	52	638
544	1088	26.5	52	637
545	1090	26.5333	54	632
546	1092	26.5667	52	629
547	1094	26.6	54	630
548	1096	26.6333	54	634
549	1098	26.6667	53	641
550	1100	26.7	52	634
551	1102	26.7333	52	634
552	1104	26.7667	51	634
553	1106	26.8	52	623
554	1108	26.8333	54	637
555	1110	26.8667	54	639
556	1112	26.9	53	649
557	1114	26.9333	52	634
558	1116	26.9667	54	628
559	1118	27	54	627
560	1120	27.0333	52	627
561	1122	27.0667	55	622
562	1124	27.1	52	619
563	1126	27.1333	52	627
564	1128	27.1667	50	628
565	1130	27.2	55	622
566	1132	27.2333	54	629
567	1134	27.2667	54	630
568	1136	27.3	55	645
569	1138	27.3333	53	634
570	1140	27.3667	55	623
571	1142	27.4	55	617
572	1144	27.4333	55	596
573	1146	27.4667	53	600
574	1148	27.5	54	614
575	1150	27.5333	55	608
576	1152	27.5667	54	603
577	1154	27.6	51	603
578	1156	27.6333	57	603
579	1158	27.6667	56	595
580	1160	27.7	57	609
581	1162	27.7333	55	609
582	1164	27.7667	55	610
583	1166	27.8	57	610
584	1168	27.8333	57	614
585	1170	27.8667	56	626
586	1172	27.9	57	620
587	1174	27.9333	57	619
588	1176	27.9667	59	621
589	1178	28	63	629
590	1180	28.0333	57	629
591	1182	28.0667	58	620
592	1184	28.1	62	619
593	1186	28.1333	60	619
594	1188	28.1667	61	625
595	1190	28.2	60	622
596	1192	28.2333	62	620
597	1194	28.2667	61	623
598	1196	28.3	63	616
599	1198	28.3333	64	626
600	1200	28.3667	62	629
601	1202	28.4	63	630
602	1204	28.4333	63	626
603	1206	28.4667	61	629
604	1208	28.5	66	626
605	1210	28.5333	64	628
606	1212	28.5667	65	630
607	1214	28.6	63	636
608	1216	28.6333	65	631
609	1218	28.6667	63	632
610	1220	28.7	64	631
611	1222	28.7333	63	623
612	1224	28.7667	63	618
613	1226	28.8	62	615
614	1228	28.8333	63	622
615	1230	28.8667	64	620
616	1232	28.9	63	622
617	1234	28.9333	65	622
618	1236	28.9667	65	630
619	1238	29	64	629
620	1240	29.0333	63	631
621	1242	29.0667	66	628
622	1244	29.1	64	629
623	1246	29.1333	64	627
624	1248	29.1667	64	635
625	1250	29.2	65	631
626	1252	29.2333	63	632
627	1254	29.2667	65	633
628	1256	29.3	65	634
629	1258	29.3333	65	643
630	1260	29.3667	63	639
631	1262	29.4	65	634
632	1264	29.4333	65	634
633	1266	29.4667	64	637
634	1268	29.5	64	634
635	1270	29.5333	68	640
636	1272	29.5667	67	639
637	1274	29.6	66	635
638	1276	29.6333	65	639
639	1278	29.6667	67	637
640	1280	29.7	64	637
641	1282	29.7333	64	630
642	1284	29.7667	65	635
643	1286	29.8	64	632
644	1288	29.8333	61	641
645	1290	29.8667	63	647
646	1292	29.9	65	640
647	1294	29.9333	63	643
648	1296	29.9667	63	639
649	1298	30	63	642
650	1300	30.0333	64	641
651	1302	30.0667	63	638
652	1304	30.1	65	655
653	1306	30.1333	65	640
654	1308	30.1667	63	643
655	1310	30.2	64	633
656	1312	30.2333	65	643
657	1314	30.2667	66	637
658	1316	30.3	67	641
659	1318	30.3333	66	637
660	1320	30.3667	67	651
661	1322	30.4	66	647
662	1324	30.4333	65	638
663	1326	30.4667	65	644
664	1328	30.5	64	642
665	1330	30.5333	62	643
666	1332	30.5667	67	639
667	1334	30.6	66	626
668	1336	30.6333	66	632
669	1338	30.6667	66	637
670	1340	30.7	66	644
671	1342	30.7333	64	644
672	1344	30.7667	65	640
673	1346	30.8	68	640
674	1348	30.8333	65	651
675	1350	30.8667	66	632
676	1352	30.9	66	644
677	1354	30.9333	66	644
678	1356	30.9667	66	638
679	1358	31	67	639
680	1360	31.0333	71	641
681	1362	31.0667	66	635
682	1364	31.1	69	627
683	1366	31.1333	68	633
684	1368	31.1667	68	639
685	1370	31.2	69	646
686	1372	31.2333	67	642
687	1374	31.2667	67	632
688	1376	31.3	67	633
689	1378	31.3333	66	640
690	1380	31.3667	63	637
691	1382	31.4	66	626
692	1384	31.4333	65	623
693	1386	31.4667	68	642
694	1388	31.5	65	628
695	1390	31.5333	65	640
696	1392	31.5667	65	646
697	1394	31.6	67	643
698	1396	31.6333	65	643
699	1398	31.6667	62	631
700	1400	31.7	68	633
701	1402	31.7333	67	631
702	1404	31.7667	71	639
703	1406	31.8	68	631
704	1408	31.8333	69	631
705	1410	31.8667	67	628
706	1412	31.9	68	627
707	1414	31.9333	65	626
708	1416	31.9667	66	630
709	1418	32	66	617
710	1420	32.0333	67	622
711	1422	32.0667	66	635
712	1424	32.1	66	627
713	1426	32.1333	67	617
714	1428	32.1667	67	620
715	1430	32.2	64	620
716	1432	32.2333	64	623
717	1434	32.2667	67	627
718	1436	32.3	66	617
719	1438	32.3333	66	611
720	1440	32.3667	68	613
721	1442	32.4	65	622
722	1444	32.4333	66	618
723	1446	32.4667	65	614
724	1448	32.5	64	617
725	1450	32.5333	64	613
726	1452	32.5667	69	621
727	1454	32.6	66	601
728	1456	32.6333	67	610
729	1458	32.6667	66	618
730	1460	32.7	67	608
731	1462	32.7333	68	610
732	1464	32.7667	67	620
733	1466	32.8	67	608
734	1468	32.8333	66	616
735	1470	32.8667	68	619
736	1472	32.9	70	617
737	1474	32.9333	66	611
738	1476	32.9667	66	614
739	1478	33	67	602
740	1480	33.0333	65	607
741	1482	33.0667	67	601
742	1484	33.1	70	600
743	1486	33.1333	71	603
744	1488	33.1667	69	614
745	1490	33.2	71	610
746	1492	33.2333	65	611
747	1494	33.2667	69	584
748	1496	33.3	67	593
749	1498	33.3333	71	596
750	1500	33.3667	69	596
751	1502	33.4	71	600
752	1504	33.4333	72	601
753	1506	33.4667	71	607
754	1508	33.5	69	602
755	1510	33.5333	70	592
756	1512	33.5667	70	600
757	1514	33.6	72	608
758	1516	33.6333	73	600
759	1518	33.6667	70	601
760	1520	33.7	70	597
761	1522	33.7333	69	604
762	1524	33.7667	68	594
763	1526	33.8	71	588
764	1528	33.8333	71	602
765	1530	33.8667	70	588
766	1532	33.9	71	597
767	1534	33.9333	75	602
768	1536	33.9667	72	596
769	1538	34	71	590
770	1540	34.0333	69	592
771	1542	34.0667	71	575
772	1544	34.1	69	598
773	1546	34.1333	69	583
774	1548	34.1667	73	582
775	1550	34.2	67	590
776	1552	34.2333	72	577
777	1554	34.2667	73	595
778	1556	34.3	73	594
779	1558	34.3333	72	593
780	1560	34.3667	70	592
781	1562	34.4	70	585
782	1564	34.4333	70	566
783	1566	34.4667	70	575
784	1568	34.5	71	581
785	1570	34.5333	67	569
786	1572	34.5667	70	570
787	1574	34.6	70	574
788	1576	34.6333	71	570
789	1578	34.6667	72	566
790	1580	34.7	69	565
791	1582	34.7333	71	563
792	1584	34.7667	69	574
793	1586	34.8	70	564
794	1588	34.8333	69	553
795	1590	34.8667	69	556
796	1592	34.9	69	559
797	1594	34.9333	68	553
798	1596	34.9667	66	565
799	1598	35	68	559
800	1600	35.0333	69	544
801	1602	35.0667	66	555
802	1604	35.1	70	544
803	1606	35.1333	67	556
804	1608	35.1667	70	554
805	1610	35.2	70	549
806	1612	35.2333	72	575
807	1614	35.2667	68	569
808	1616	35.3	72	537
809	1618	35.3333	71	551
810	1620	35.3667	76	552
811	1622	35.4	72	551
812	1624	35.4333	70	541
813	1626	35.4667	72	543
814	1628	35.5	71	541
815	1630	35.5333	71	533
816	1632	35.5667	72	540
817	1634	35.6	72	531
818	1636	35.6333	73	543
819	1638	35.6667	68	550

## Sheet: 5g
AT3 PAR		T0	T1	T1-T0 (min)	mean	se	mean tot	se tot		AT3 CD24L		T0	T1	T1-T0 (min)	mean	se	mean tot	se tot				PAR	CD24L
	C1	407	422	15			488.325	39.6967			C1	241	267	26			51.5944	14.213			Number of values	10	15
		424	430	6								275	354	79							Shapiro-Wilk test
		448	454	6								414	533	119	74.6667	26.966					W	0.9297	0.7604
		454	468	14							C2	405	415	10							P value	0.4448	0.0012
		468	482	14								427	438	11							Passed normality test (alpha=0.05)?	Yes	No
		477	493	16								443	654	211							P value summary	ns	**
		486	625	139								695	720	25	64.25	49.0363					Mann Whitney test
		498	737	239							C3	78	102	24							P value	<0,0001
		539	546	7							C4	416	545	129							Exact or approximate P value?	Exact
		557	650	93							C5	199	203	4							P value summary	****
		561	652	91							C6	384	545	161							Significantly different (P < 0.05)?	Yes
		585	606	21							C7	160	188	28							One- or two-tailed P value?	Two-tailed
		667	675	8							C8	385	546	161							Sum of ranks in column A,B	205 , 120
		679	690	11							C9	37	51	14							Mann-Whitney U	0
		679	761	82							C10	69	95	26							Difference between medians
		697	823	126							C11	2	22	20							Median of column A	462,6, n=10
		702	1440	738							C12	105	116	11							Median of column B	26,00, n=15
		705	1440	735							C13	25	42	17							Difference: Actual	-436.6
		710	1440	730							C14	36	45	9							Difference: Hodges-Lehmann	-433.1
		803	826	23							C15	27	58	31
		984	1440	456	342.9	92.3145
	C2	409	411	2
		502	513	11
		524	588	64
		542	612	70
		542	685	143
		563	1440	877
		633	1440	807
		633	1440	807
		644	1440	796
		661	1440	779
		771	778	7
		771	805	34
		839	881	42
		839	891	52
		850	1440	590	498.5	115.905
	C3	313	330	17
		363	368	5
		378	1440	1062
		380	394	14
		394	755	361
		402	411	9
		530	1440	910
		660	1440	780
		667	1440	773
		677	704	27
		771	777	6
		801	850	49
		916	1440	524	637	131.516
	C4	392	400	8
		399	1440	1041
		410	1440	1030
		410	1440	1030
		420	426	6
		440	1440	1000
		460	1440	980
		490	530	40
		620	648	28
		735	751	16
		750	764	14
		819	1440	621
		825	873	48
		825	829	4
		829	836	7
		829	836	7	723.75	156.033
	C5	340	374	34
		369	395	26
		372	387	15
		390	626	236
		397	402	5
		408	698	290
		408	720	312
		427	437	10
		427	437	10
		427	437	10
		460	1440	980
		460	1440	980
		478	496	18
		550	661	111
		650	668	18
		650	670	20
		905	991	86
		1023	1065	42	379.625	135.314
	C6	320	394	74
		337	394	57
		340	351	11
		358	519	161
		358	519	161
		401	1440	1039
		574	587	13
		600	709	109
		600	709	109
		600	720	120
		729	1440	711
		729	1440	711
		730	766	36
		738	766	28
		751	787	36
		840	1440	600	350.182	104.357
	C7	191	1440	1249
		191	1440	1249
		425	479	54
		464	471	7
		630	716	86
		731	763	32
		731	1440	709
		817	900	83
		830	881	51
		900	975	75	444.5	192.037
	C8	316	329	13
		316	329	13
		331	1440	1109
		336	1440	1104
		355	365	10
		329	1440	1111
		329	1440	1111
		401	411	10
		401	463	62
		470	557	87
		493	537	44
		562	1440	878
		578	1440	862
		581	1440	859
		735	746	11
		760	820	60
		806	884	78
		806	884	78
		806	884	78
		806	884	78
		880	968	88
		935	1095	160
		1106	1143	37	461.588	115.478
	C9	380	387	7
		398	401	3
		435	452	17
		455	460	5
		455	460	5
		464	478	14
		465	488	23
		485	1440	955
		485	1440	955
		485	509	24
		500	505	5
		560	576	16
		634	653	19
		642	650	8
		664	674	10
		674	682	8
		697	710	13
		724	738	14
		733	746	13
		762	778	16
		786	1440	654
		786	1440	654
		790	1440	650
		790	917	127
		819	895	76	581.571	133.473
	C10	310	317	7
		360	369	9
		377	392	15
		380	1440	1060
		394	1440	1046
		402	410	8
		425	430	5
		438	447	9
		438	447	9
		451	454	3
		451	457	6
		474	479	5
		499	506	7
		510	1440	930
		510	1440	930
		544	1440	896
		500	639	139
		500	639	139
		500	639	139
		500	639	139
		500	639	139
		500	639	139
		500	639	139
		500	639	139
		657	1440	783
		676	688	12
		676	703	27
		730	735	5
		730	735	5
		730	747	17
		730	772	42
		779	790	11
		790	796	6
		917	1440	523
		917	1440	523
		940	946	6
		958	1440	482
		958	1440	482	463.632	84.5714

## Sheet: 5i
	migrated splenocytes to CD24L																						PAR	CSC LOW
	T0_red_4x.tif:sx		139886333	T0_red_4x.tif:sx		67444667	chip4_to_red_4x-1.tif:sx		2696493	chip6_to_red_4x-1.tif:sx		2571233	chip5_to_red_4x.tif:sx			864816336						NUMBER OF VALUES	4	5
	T24_red_4x.tif:sx		205676666	T24_red1_4x.tif:sx		91519000	chip4_t24_red_4x.tif:sx		495709333	chip6_t24_red_4x.tif:sx		458415334	chip5_t24_red_4x.tif:sx			1016131666						Two-way RM ANOVA	Matching: Stacked
	t48_red_4x.tif:sx		217109667	t48_red_4x.tif:sx		185310000	chip4_t48_red_4x.tif:sx		600766999	chip6_t48_red_4x.tif:sx		396089333	chip5_t48_red_4x.tif:sx			1054177000						Assume sphericity?	Yes
																						Alpha	0.05
	migrated splenocytes to PAR																					Source of Variation	% of total variation	P value	P value summary	Significant?
	Oh_red_4x.tif:sx		20995667	T0_red_4x.tif:dx		236143000	T0_red_4x.tif:dx		1964667	chip4_to_red_4x-1.tif:dx		2736161	chip6_to_red_4x-1.tif:dx		2639481	chip5_to_red_4x.tif:dx			342321001			Time x Column Factor	13.74	0.0186	*	Yes
	24h_red1_4x.tif:sx		35118000	T24_red_4x.tif:dx		315197333	T24_red1_4x.tif:dx		6432667	chip4_t24_red_4x.tif:dx		53875000	chip6_t24_red_4x.tif:dx		22838333	chip5_t24_red_4x.tif:dx			236870666			Time	20.63	0.0047	**	Yes
	48h_red1_4x.tif:sx		116953333	t48_red_4x.tif:dx		428583333	t48_red_4x.tif:dx		8935333	chip4_t48_red_4x.tif:dx		66472333	chip6_t48_red_4x.tif:dx		42802667	chip5_t48_red_4x.tif:dx			271125666			Column Factor	22.08	0.0542	ns	No
																						Subject	28.97	0.0293	*	Yes
	migrated splenocytes to PAR				migrated splenocytes to CD24L																	ANOVA table	SS	DF	MS	F (DFn, DFd)	P value
	0h	24h	48h		0h	24h	48h															Time x Column Factor	48.21	2	24.11	F (2, 14) = 5,370	P=0,0186
	20995667	35118000	116953333		139886333	205676666	217109667															Time	72.4	2	36.2	F (2, 14) = 8,065	P=0,0047
	236143000	315197333	428583333		67444667	91519000	185310000															Column Factor	77.49	1	77.49	F (1, 7) = 5,335	P=0,0542
	1964667	6432667	8935333		2696493	495709333	600766999															Subject	101.7	7	14.52	F (7, 14) = 3,236	P=0,0293
	2736161	53875000	66472333		2571233	458415334	396089333															Residual	62.84	14	4.489
	2639481	22838333	42802667		864816336	1016131666	1054177000															Bonferroni's multiple comparisons test	Predicted (LS) mean diff,	95,00% CI of diff,	Significant?	Summary	Adjusted P Value
	342321001	236870666	271125666		3.57382e+08																	parentale
	7083994																					0h vs. 24h	-3.174	-6,933 to 0,5860	No	ns	0.105
																						0h vs. 48h	-7.299	-11,06 to -3,539	Yes	***	0.0005
	migrated splenocytes to PAR				migrated splenocytes to CD24L																	CSC low
	0h	24h	48h		0h	24h	48h															0h vs. 24h	-0.666	-4,029 to 2,697	No	ns	>0,9999
FC	2.96382	4.95737	16.5095		0.391419	0.575509	0.6075															0h vs. 48h	-0.7701	-4,133 to 2,593	No	ns	>0,9999
	33.3347	44.4943	60.5002		0.188718	0.256081	0.51852															Test details	Predicted (LS) mean 1	Predicted (LS) mean 2	Predicted (LS) mean diff,	SE of diff,	N1	N2	t	DF
	0.277339	0.908057	1.26134		0.00754512	1.38706	1.68102
	0.386246	7.60517	9.38345		0.00719463	1.2827	1.10831															parentale
	0.372598	3.22393	6.04217		2.41986	2.84326	2.94972															0h vs. 24h	1	4.174	-3.174	1.498	4	4	2.118	14
	48.3232	33.4374	38.273		1	1.22495	1.35858															0h vs. 48h	1	8.299	-7.299	1.498	4	4	4.872	14
