# Supplementary material for: Type I IFNs promote cancer cell stemness by triggering the epigenetic regulator KDM1B
Source: Nat Immunol. 2022 Aug 24;23(9):1379–92. doi: 10.1038/s41590-022-01290-3 (PMC9477743; doi:10.1038/s41590-022-01290-3)
Supplement: Supplementary file 13 — Statistical source data. [file 41590_2022_1290_MOESM13_ESM.xlsx]

## Sheet: 6e
NT	TCP	OXP	OXP+TCP				NT	TCP	OXP	OXP+TCP
0.708133	0.751843	3.27874	1.96517			Number of values	7	7	7	6
0.471349	0.63	5.18168	1.73747			Shapiro-Wilk test
0.19836	0.163697	3.55319	1.89254			W	0.8266	0.9029	0.9238	0.9384
0.23643	0.281283	3.38085	2.3552			P value	0.0743	0.3486	0.4993	0.6467
0.248563	0.288353	4.44166	1.69614			Passed normality test (alpha=0.05)?	Yes	Yes	Yes	Yes
1.52924	1.19115	4.41045	2.17935			P value summary	ns	ns	ns	ns
0.744807	1.10342	4.18068				ANOVA summary
						F	77.24
						P value	<0,0001
						P value summary	****
						Significant diff. among means (P < 0.05)?	Yes
						R squared	0.9097
						Brown-Forsythe test
						F (DFn, DFd)	1,670 (3, 23)
						P value	0.2011
						P value summary	ns
						Are SDs significantly different (P < 0.05)?	No
						Bonferroni's multiple comparisons test	Mean Diff,	95,00% CI of diff,	Significant?	Summary	Adjusted P Value
						NT vs. 10	-0.03898	-0,7959 to 0,7179	No	ns	>0,9999	A-B
						NT vs. OXP	-3.47	-4,227 to -2,713	Yes	****	<0,0001	A-C
						NT vs. OXP+10	-1.38	-2,168 to -0,5922	Yes	***	0.0002	A-D
						10 vs. OXP	-3.431	-4,188 to -2,674	Yes	****	<0,0001	B-C
						10 vs. OXP+10	-1.341	-2,129 to -0,5532	Yes	***	0.0003	B-D
						OXP vs. OXP+10	2.09	1,302 to 2,878	Yes	****	<0,0001	C-D
						Test details	Mean 1	Mean 2	Mean Diff,	SE of diff,	n1	n2	t	DF
						NT vs. 10	0.591	0.63	-0.03898	0.2622	7	7	0.1486	23
						NT vs. OXP	0.591	4.061	-3.47	0.2622	7	7	13.23	23
						NT vs. OXP+10	0.591	1.971	-1.38	0.2729	7	6	5.056	23
						10 vs. OXP	0.63	4.061	-3.431	0.2622	7	7	13.08	23
						10 vs. OXP+10	0.63	1.971	-1.341	0.2729	7	6	4.913	23
						OXP vs. OXP+10	4.061	1.971	2.09	0.2729	7	6	7.658	23
						Minimum	0.1984	0.1637	3.279	1.696
						25% Percentile	0.2364	0.2813	3.381	1.727
						Median	0.4713	0.63	4.181	1.929
						75% Percentile	0.7448	1.103	4.442	2.223
						Maximum	1.529	1.191	5.182	2.355
						Mean	0.591	0.63	4.061	1.971
						Std. Deviation	0.4707	0.4102	0.6916	0.2558
						Std. Error of Mean	0.1779	0.155	0.2614	0.1045
						Lower 95% CI	0.1557	0.2506	3.421	1.702
						Upper 95% CI	1.026	1.009	4.701	2.239

## Sheet: 6f
CD44H	PBS	TCP	DOX	DOX+TCP		TIM3	PBS	TCP	DOX	DOX+TCP
	2.7968	0.122682	4.8085	0.287127			0.59278	0.179288	3.7422	0.336			CD44H	NT	TCP	DOX	DOX+TCP
	5,999400*	0.26486	7.9745	0.53848			0.64752	0.11397	4.6008	1.13113			Number of values	12	12	15	12
	1.05504	0.161814	5.9169	0.310898			0.22002	0.21452	3.772	0.51435			Shapiro-Wilk test
	1.4628	0.86775	6.265	0.4475			0.28899	0.1375	4.03	0.49387			W	0.9323	0.8798	0.9024	0.7638
	2.31424	2.294	3.7228	0.29547			0.65392	0.121625	3.73	0.52852			P value	0.4056	0.0872	0.1034	0.0037
	1.25244	1.78876	3.75	0.150547			0.1512	0.19092	5.51	1.6875			Passed normality test (alpha=0.05)?	Yes	Yes	Yes	No
	2.3052	0.518544	2.7144	1.6768			0.292215	0.07995	4.71	1.1875			P value summary	ns	ns	ns	**
	1.27008	1.34848	14,60730*	1.8352			0.26873	0.04588	6.04688	2.60938			Kruskal-Wallis test
	1.4008	0.8211	7.8352	1.86			0.71875	0.153381	4.70312	0.484375			P value	<0,0001
	0.604708	1.64907	3.24912	0.90712			0.8125	0.040908	5.0625	0.123438			Exact or approximate P value?	Approximate
	1.56558	0.0833165	7.94	0.234635			0.828125	0.01665	5.71739	0.171875			P value summary	****
	0.8064	0.170426	8.5383	0.163011			0.6875	0.129688	7.03	0.140625			Do the medians vary signif. (P < 0.05)?	Yes
	0.523328		15,29600*				1.37044		5.38247				Number of groups	4
			4.6992				1.63		5.825				Kruskal-Wallis statistic	33.31
			2.0696				1.95		6.4				Dunn's multiple comparisons test	Mean rank diff,	Significant?	Summary	Adjusted P Value
			3.1644										PBS vs. LSD2i5	9.417	No	ns	0.7246	A-B
			3.3823										PBS vs. DOX	-18.67	Yes	**	0.0071	A-C
													PBS vs. DOX+LSD2i5	9.667	No	ns	0.6673	A-D
													LSD2i5 vs. DOX	-28.08	Yes	****	<0,0001	B-C
													LSD2i5 vs. DOX+LSD2i5	0.25	No	ns	>0,9999	B-D
													DOX vs. DOX+LSD2i5	28.33	Yes	****	<0,0001	C-D
													Test details	Mean rank 1	Mean rank 2	Mean rank diff,	n1	n2	Z
													PBS vs. LSD2i5	25	15.58	9.417	12	12	1.552
													PBS vs. DOX	25	43.67	-18.67	12	15	3.242
													PBS vs. DOX+LSD2i5	25	15.33	9.667	12	12	1.593
													LSD2i5 vs. DOX	15.58	43.67	-28.08	12	15	4.878
													LSD2i5 vs. DOX+LSD2i5	15.58	15.33	0.25	12	12	0.04119
													DOX vs. DOX+LSD2i5	43.67	15.33	28.33	15	12	4.921
													Minimum	0.5233	0.08332	2.07	0.1505
													25% Percentile	0.8686	0.164	3.249	0.2478
													Median	1.335	0.6698	4.699	0.3792
													75% Percentile	2.12	1.574	7.835	1.484
													Maximum	2.797	2.294	8.538	1.86
													Mean	1.446	0.8409	5.069	0.7256
													Std. Deviation	0.7086	0.7603	2.181	0.6746
													Std. Error of Mean	0.2045	0.2195	0.5632	0.1947
													Lower 95% CI	0.9962	0.3579	3.861	0.297
													Upper 95% CI	1.897	1.324	6.277	1.154
													Mean ranks	25	15.58	43.67	15.33
													TILS	NT	TCP	DOX	DOX+TCP
													Number of values	15	12	15	12
													Shapiro-Wilk test
													W	0.868	0.9629	0.9517	0.8166
													P value	0.0316	0.8237	0.5516	0.0146
													Passed normality test (alpha=0.05)?	No	Yes	Yes	No
													P value summary	*	ns	ns	*
													Kruskal-Wallis test
													P value	<0,0001
													Exact or approximate P value?	Approximate
													P value summary	****
													Do the medians vary signif. (P < 0.05)?	Yes
													Number of groups	4
													Kruskal-Wallis statistic	42.3
													Dunn's multiple comparisons test	Mean rank diff,	Significant?	Summary	Adjusted P Value
													PBS vs. LSD2i5	18.55	Yes	*	0.014	A-B
													PBS vs. DOX	-20.53	Yes	**	0.0021	A-C
													PBS vs. DOX+LSD2i5	2.467	No	ns	>0,9999	A-D
													LSD2i5 vs. DOX	-39.08	Yes	****	<0,0001	B-C
													LSD2i5 vs. DOX+LSD2i5	-16.08	No	ns	0.0736	B-D
													DOX vs. DOX+LSD2i5	23	Yes	***	0.001	C-D
													Test details	Mean rank 1	Mean rank 2	Mean rank diff,	n1	n2	Z
													PBS vs. LSD2i5	26.47	7.917	18.55	15	12	3.044
													PBS vs. DOX	26.47	47	-20.53	15	15	3.574
													PBS vs. DOX+LSD2i5	26.47	24	2.467	15	12	0.4048
													LSD2i5 vs. DOX	7.917	47	-39.08	12	15	6.414
													LSD2i5 vs. DOX+LSD2i5	7.917	24	-16.08	12	12	2.504
													DOX vs. DOX+LSD2i5	47	24	23	15	12	3.775
													Minimum	0.1512	0.01665	3.73	0.1234
													25% Percentile	0.289	0.0544	4.03	0.2129
													Median	0.6539	0.1257	5.063	0.5041
													75% Percentile	0.8281	0.1728	5.825	1.173
													Maximum	1.95	0.2145	7.03	2.609
													Mean	0.7408	0.1187	5.084	0.784
													Std. Deviation	0.5312	0.06256	1.023	0.7489
													Std. Error of Mean	0.1372	0.01806	0.2641	0.2162
													Lower 95% CI	0.4467	0.07894	4.518	0.3082
													Upper 95% CI	1.035	0.1584	5.651	1.26
													Mean ranks	26.47	7.917	47	24

## Sheet: 6g
Tumor growth control							Mice survival							Terapia TCP
														Tumor control		PBS	TCP	DOX	DOX+TCP
day	0	5	10	15	20		day	PBS	TCP	DOX	DOX+TCP			N		16	15	16	16
PBS	56	117	315	437	690		0	100	100	100	100			Two-way RM ANOVA	Matching: Stacked
	56	130	325.5	414	609		4	100	100	100	100			Assume sphericity?	No
	42	99	221	285	500		7	100	100	100	100			Alpha	0.05
	63	162	378	550	870		7	87.5	100	100	100
	56	156	255	360	483		11	87.5	100	100	100			Source of Variation	% of total variation	P value	P value summary	Significant?	Geisser-Greenhouse's epsilon
	49	132	238	391	540		11	75	67	100	100			Row Factor x Column Factor	7.5	<0,0001	****	Yes
	33	75	182	210	280		15	75	67	100	100			Row Factor	36.73	<0,0001	****	Yes	0.2843
	45.5	49	132	156	209.25		15	62.5	40	94	100			Column Factor	13.95	<0,0001	****	Yes
	48.75	67.5	156	156	294.5		19	62.5	40	94	100			Subject	26.16	<0,0001	****	Yes
	56	67.5	147	175	247.5		19	50	13	50	100
	25	56	56	72	95		21	50	13	50	100			ANOVA table	SS	DF	MS	F (DFn, DFd)	P value
	25	42	64	72	110.25		21	25	13	31	94			Row Factor x Column Factor	455537	12	37961	F (12, 236) = 9,088	P<0,0001
	36	56	110	161	187.5		25	25	13	31	94			Row Factor	2230675	4	557669	F (1,137, 67,08) = 133,5	P<0,0001
	36	49	136.5	187.5	210									Column Factor	846977	3	282326	F (3, 59) = 10,48	P<0,0001
	35	56	90	121	138									Subject	1588808	59	26929	F (59, 236) = 6,447	P<0,0001
	25	60	110.25	182	201.5									Residual	985811	236	4177
day	0	5	10	15	20									Data summary
TCP	49	100	195	323	396									Number of columns (Column Factor)	4
	56	154	340	391	594									Number of rows (Row Factor)	5
	44	156	270	420	667									Number of subjects (Subject)	63
	56	150	357	399	625									Number of missing values	0
	42	90	200	320	425									Compare column means (main column effect)
	48	165	350	427.5	775									Number of families	1
	49	100	255	340	506									Number of comparisons per family	6
	38.5	73.5	137.5	221	277.5									Alpha	0.05
	42	73.5	172.5	229.5	288									Bonferroni's multiple comparisons test	Mean Diff,	95,00% CI of diff,	Significant?	Summary	Adjusted P Value
	42	115	246.5	285	320
	42	68	162	195.75	289									PBS vs. TCP	-23.28	-95,43 to 48,87	No	ns	>0,9999
	36	64	115.5	196	342									PBS vs. DOXo	65.4	6,644 to 124,2	Yes	*	0.0205
	48.75	58.5	78	112	140									PBS vs. DOX+TCP	107.8	55,04 to 160,6	Yes	****	<0,0001
	42.25	67.5	114	180	252									TCP vs. DOXo	88.68	29,31 to 148,1	Yes	***	0.0006
	30	56	80	110	132									TCP vs. DOX+TCP	131.1	77,61 to 184,6	Yes	****	<0,0001
day	0	5	10	15	20									DOXo vs. DOX+TCP	42.4	10,21 to 74,59	Yes	**	0.0036
DOX	42	49	72	100	140									Test details	Mean 1	Mean 2	Mean Diff,	SE of diff,	N1	N2	t	DF
	48	49	81	180	238
	49	72	120	180	285									PBS vs. TCP	182.2	205.4	-23.28	26.99	80	75	0.8625	152.7
	36	48	104	156	332.5									PBS vs. DOXo	182.2	116.8	65.4	21.92	80	80	2.983	126.7
	42	80	132	168	300									PBS vs. DOX+TCP	182.2	74.35	107.8	19.55	80	80	5.513	88.88
	48	70	91	176	221									TCP vs. DOXo	205.4	116.8	88.68	22.13	75	80	4.008	118.5
	49	67.5	132	232	315									TCP vs. DOX+TCP	205.4	74.35	131.1	19.78	75	80	6.626	83.05
	25	42.25	9	-	-									DOXo vs. DOX+TCP	116.8	74.35	42.4	11.98	80	80	3.54	107.5
	35.75	48.75	63	80	105
	33	39	72	144	224.75									Survival Terapia TCP
	30	39	76.5	120	143									PBS-DOX
	33	27.5	42.25	72	99.75									Log-rank (Mantel-Cox) test
	44	59.5	200	214.5	288									Chi square	0.3436
	49	65	243	357	468									df	1
	42	90	195	209.25	378									P value	0.5578
	39	42	76.5	95	76									P value summary	ns
day	0	5	10	15	20									Are the survival curves sig different?	No
DOX+TCP	56	64	64	72	108									Gehan-Breslow-Wilcoxon test
	39	56	56	63	112									Chi square	0.5095
	36	52	9	0	0									df	1
	42	45	64	90	192									P value	0.4753
	42	56	56	80	148.5									P value summary	ns
	49	56	80	104	112									Are the survival curves sig different?	No
	42.25	56	110.25	144	182									Median survival
	33	27.5	60	80	120									PBS	25
	45	64	110	143	195									DOX	22.5
	33	35	59.5	76.5	85									Ratio (and its reciprocal)	1.111	0.9
	42	60	72	130	154									95% CI of ratio	0,4801 to 2,572	0,3888 to 2,083
	36	36	90	99	143									Hazard Ratio (Mantel-Haenszel)	A/B	B/A
	30	42.25	72	90	105									Ratio (and its reciprocal)	1.329	0.7524
	36	39	39	52.5	81									95% CI of ratio	0,5134 to 3,440	0,2907 to 1,948
	33	42	68	80	99									Hazard Ratio (logrank)	A/B	B/A
	39	56	90	132	156									Ratio (and its reciprocal)	1.246	0.8024
														95% CI of ratio	0,5402 to 2,875	0,3478 to 1,851
														PBS-DOX+TCP
														Log-rank (Mantel-Cox) test
														Chi square	13.31
														df	1
														P value	0.0003
														P value summary	***
														Are the survival curves sig different?	Yes
														Gehan-Breslow-Wilcoxon test
														Chi square	13.1
														df	1
														P value	0.0003
														P value summary	***
														Are the survival curves sig different?	Yes
														Median survival
														PBS	25
														DOX+TCP	Undefined
														Hazard Ratio (Mantel-Haenszel)	A/B	B/A
														Ratio (and its reciprocal)	8.479	0.1179
														95% CI of ratio	2,689 to 26,73	0,03741 to 0,3718
														Hazard Ratio (logrank)	A/B	B/A
														Ratio (and its reciprocal)	15.03	0.06655
														95% CI of ratio	5,031 to 44,87	0,02229 to 0,1988
														DOX-DOX+TCP
														Log-rank (Mantel-Cox) test
														Chi square	11.58
														df	1
														P value	0.0007
														P value summary	***
														Are the survival curves sig different?	Yes
														Gehan-Breslow-Wilcoxon test
														Chi square	11.84
														df	1
														P value	0.0006
														P value summary	***
														Are the survival curves sig different?	Yes
														Median survival
														DOX	22.5
														DOX+TCP	Undefined
														Hazard Ratio (Mantel-Haenszel)	A/B	B/A
														Ratio (and its reciprocal)	9.632	0.1038
														95% CI of ratio	2,613 to 35,51	0,02816 to 0,3827
														Hazard Ratio (logrank)	A/B	B/A
														Ratio (and its reciprocal)	12.51	0.07995
														95% CI of ratio	3,808 to 41,09	0,02434 to 0,2626

## Sheet: 6h
CD44H PBS	NGFR+CD44H PBS			CSC PBS KI E PAR
0.4194	2.625				PBS PAR	PBS KI
0.303396	2.51394			Number of values	12	12
0.50568	2.80488			Shapiro-Wilk test
0.65048	4.8008			W	0.8651	0.8293
0.70413	2.85017			P value	0.0567	0.0206
0.49704	2.99088			Passed normality test (alpha=0.05)?	Yes	No
1.41688	2.128			P value summary	ns	*
1.218	2.825			Mann Whitney test
1.545	1.9067			P value	<0,0001
1.4628	1.6524			Exact or approximate P value?	Exact
1.25244	1.9849			P value summary	****
1.56558	2.328			Significantly different (P < 0.05)?	Yes
				One- or two-tailed P value?	Two-tailed
				Sum of ranks in column A,B	78 , 222
				Mann-Whitney U	0
				Difference between medians
				Median of column A	0,9611, n=12
				Median of column B	2,569, n=12
				Difference: Actual	1.608
				Difference: Hodges-Lehmann	1.488
				Minimum	0.3034	1.652
				25% Percentile	0.4992	2.021
				Median	0.9611	2.569
				75% Percentile	1.451	2.844
				Maximum	1.566	4.801
				Mean	0.9617	2.618
				Std. Deviation	0.4888	0.8096
				Std. Error of Mean	0.1411	0.2337
				Lower 95% CI	0.6512	2.103
				Upper 95% CI	1.272	3.132
				Mean ranks	6.5	18.5

## Sheet: 6i
OVER	KD			metastasi	OVER	KD
56	3			Number of values	6	6
58	2			Shapiro-Wilk test
50	0.1			W	0.9338	0.8051
50	0.5			P value	0.6097	0.0653
44	0.2			Passed normality test (alpha=0.05)?	Yes	Yes
46	0			P value summary	ns	ns
				Unpaired t test with Welch's correction
				P value	<0,0001
				P value summary	****
				Significantly different (P < 0.05)?	Yes
				One- or two-tailed P value?	Two-tailed
				Welch-corrected t, df	t=21,72, df=5,514
				How big is the difference?
				Mean of column A	50.67
				Mean of column B	0.9667
				Difference between means (B - A) ± SEM	-49,70 ± 2,288
				95% confidence interval	-55,42 to -43,98
				R squared (eta squared)	0.9885
				F test to compare variances
				F, DFn, Dfd	19,41, 5, 5
				P value	0.0055
				P value summary	**
				Significantly different (P < 0.05)?	Yes
				Minimum	44	0
				25% Percentile	45.5	0.075
				Median	50	0.35
				75% Percentile	56.5	2.25
				Maximum	58	3
				Mean	50.67	0.9667
				Std. Deviation	5.465	1.24
				Std. Error of Mean	2.231	0.5064
				Lower 95% CI	44.93	-0.3351
				Upper 95% CI	56.4	2.268

## Sheet: 6j
Tumor growth control								Mice survival
day	0	5	10	15	20												PBS OVER	DOX OVER	PBS WT	DOX WT
PBS OVER	31.27	55.9	104.88	154.81	188.76			day	PBS OVER	DOX OVER	PBS WT	DOX WT			Number of values		6	6	6	6
	34.8	88.92	147	251.34	265.35			0	100	98	99	97			Two-way RM ANOVA	Matching: Stacked
	41.3	138.6	195	231.46	304.718			5	100	98	99	97			Assume sphericity?	No
	39	50.4	207.27	235.3	344.08			10	100	98	99	97			Alpha	0.05
	40.8	102.46	244.86	332.64	407.88			10	83	98	99	97
	34.32	71.71	149	215.9	293.36			15	83	98	99	97			Source of Variation	% of total variation	P value	P value summary	Significant?	Geisser-Greenhouse's epsilon
								15	67	65	50	97			Row Factor x Column Factor	10.87	<0,0001	****	Yes
day	0	5	10	15	20			20	67	65	50	97			Row Factor	47.02	<0,0001	****	Yes	0.3502
DOX OVER	31.85	38.28	94.76	118.45	152.4			20	67	65	33	97			Column Factor	21.12	0.0003	***	Yes
	45.54	104.64	190.72	257.6	355.3			25	67	65	33	97			Subject	14.11	<0,0001	****	Yes
	44.73	69.58	157.62	224	280.8			25	33	31	33	97
	42.24	118.8	204.48	257.54	353.4										ANOVA table	SS	DF	MS	F (DFn, DFd)	P value
	45.56	130	237.98	315	354.76										Row Factor x Column Factor	149594	12	12466	F (12, 80) = 10,53	P<0,0001
	37.95	62.98	139.2	177.1	179.3										Row Factor	647407	4	161852	F (1,401, 28,02) = 136,7	P<0,0001
															Column Factor	290829	3	96943	F (3, 20) = 9,983	P=0,0003
															Subject	194210	20	9710	F (20, 80) = 8,204	P<0,0001
day	0	5	10	15	20										Residual	94695	80	1184
PBS WT	42	64	165	221	320										Data summary
	35	56	90	110	169										Number of columns (Column Factor)	4
	40	72	121	144	225										Number of rows (Row Factor)	5
	40	100	224	255	441										Number of subjects (Subject)	24
	63	130	224	270	400										Number of missing values	0
	49	156	240	323	390										Compare column means (main column effect)
															Number of families	1
day	0	5	10	15	20										Number of comparisons per family	6
DOX WT	39	39	16	16	0										Alpha	0.05
	45.5	30	45.5	49	64										Bonferroni's multiple comparisons test	Mean Diff,	95,00% CI of diff,	Significant?	Summary	Adjusted P Value
	30	42	36	64	81
	39	42	42	48	63.75										PBS OVER vs. DOX OVER	6.018	-68,96 to 80,99	No	ns	>0,9999
	39	42	88	120	154										PBS OVER vs. PBS WT	-5.864	-85,73 to 74,00	No	ns	>0,9999
	39	42	76.5	95	76										PBS OVER vs. DOX WT	113.3	55,56 to 171,1	Yes	****	<0,0001
															DOX OVER vs. PBS WT	-11.88	-90,31 to 66,54	No	ns	>0,9999
															DOX OVER vs. DOX WT	107.3	51,74 to 162,9	Yes	****	<0,0001
															PBS WT vs. DOX WT	119.2	56,75 to 181,6	Yes	****	<0,0001
															Test details	Mean 1	Mean 2	Mean Diff,	SE of diff,	N1	N2	t	DF
															PBS KI vs. DOX KI	166.8	160.8	6.018	27.44	30	30	0.2193	57.9
															PBS KI vs. PBS WT	166.8	172.6	-5.864	29.23	30	30	0.2006	57.61
															PBS KI vs. DOX WT	166.8	53.44	113.3	20.61	30	30	5.498	33.82
															DOX KI vs. PBS WT	160.8	172.6	-11.88	28.69	30	30	0.4141	57.14
															DOX KI vs. DOX WT	160.8	53.44	107.3	19.84	30	30	5.407	34.22
															PBS WT vs. DOX WT	172.6	53.44	119.2	22.25	30	30	5.357	33.09
															PBS-DOX OVER
															Log-rank (Mantel-Cox) test
															Chi square	0.6528
															df	1
															P value	0.4191
															P value summary	ns
															Are the survival curves sig different?	No
															Gehan-Breslow-Wilcoxon test
															Chi square	0.6944
															df	1
															P value	0.4047
															P value summary	ns
															Are the survival curves sig different?	No
															Median survival
															PBS OVER	17.5
															DOX OVER- DOX WT	20
															Ratio (and its reciprocal)	0.875	1.143
															95% CI of ratio	0,2350 to 3,259	0,3069 to 4,256
															Hazard Ratio (Mantel-Haenszel)	A/B	B/A
															Ratio (and its reciprocal)	1.963	0.5093
															95% CI of ratio	0,3821 to 10,09	0,09912 to 2,617
															Hazard Ratio (logrank)	A/B	B/A
															Ratio (and its reciprocal)	1.54	0.6494
															95% CI of ratio	0,4139 to 5,729	0,1746 to 2,416
															PBS-DOX WT
															Log-rank (Mantel-Cox) test
															Chi square	5.616
															df	1
															P value	0.0178
															P value summary	*
															Are the survival curves sig different?	Yes
															Gehan-Breslow-Wilcoxon test
															Chi square	5.415
															df	1
															P value	0.02
															P value summary	*
															Are the survival curves sig different?	Yes
															Median survival
															PBS WT	17.5
															DOX WT	Undefined
															Hazard Ratio (Mantel-Haenszel)	A/B	B/A
															Ratio (and its reciprocal)	13.36	0.07486
															95% CI of ratio	1,566 to 114,0	0,008774 to 0,6387
															Hazard Ratio (logrank)	A/B	B/A
															Ratio (and its reciprocal)	Undefined	Undefined
															DOX OVER- DOX WT
															Log-rank (Mantel-Cox) test
															Chi square	5.492
															df	1
															P value	0.0191
															P value summary	*
															Are the survival curves sig different?	Yes
															Gehan-Breslow-Wilcoxon test
															Chi square	5.327
															df	1
															P value	0.021
															P value summary	*
															Are the survival curves sig different?	Yes
															Median survival
															DOX KI	20
															DOX WT	Undefined
															Hazard Ratio (Mantel-Haenszel)	A/B	B/A
															Ratio (and its reciprocal)	12.14	0.08237
															95% CI of ratio	1,505 to 97,95	0,01021 to 0,6646
															Hazard Ratio (logrank)	A/B	B/A
															Ratio (and its reciprocal)	Undefined	Undefined

## Sheet: 6k
			day 0	day 5	day 10	day 15	day 20	day 25	day 30	day 35	day 60			100,000 cells	OVER WT	KD WT		10,000 cells	OVER WT	KD WT		1,000 cells	OVER WT	KD WT		100 cells	OVER WT	KD WT
WT	OVER	100000	0/12	12/12	12/12	12/12	12/12	12/12	12/12	12/12	12/12			Log-rank (Mantel-Cox) test				Log-rank (Mantel-Cox) test				Log-rank (Mantel-Cox) test				Log-rank (Mantel-Cox) test
		10000	0/6	0/6	0/6	5/6	6/6	6/6	6/6	6/6	6/6			Chi square	9			Chi square	12.28			Chi square	8			Log-rank (Mantel-Cox) test
		1000	0/6	0/6	0/6	0/6	3/6	3/6	3/6	3/6	3/6			df	1			df	1			df	1			Chi square	0
		100	0/6	0/6	0/6	0/6	0/6	0/6	0/6	0/6	0/6			P value	0.0027			P value	0.0005			P value	0.0047			df	1
	KD	100000	0/12	0/12	0/12	1/12	1/12	1/12	1/12	1/12	1/12			P value summary	**			P value summary	***			P value summary	**			P value	>0,9999
		10000	0/6	0/6	0/6	0/6	0/6	0/6	0/6	0/6	0/6			Are the survival curves sig different?	Yes			Are the survival curves sig different?	Yes			Are the survival curves sig different?	Yes			P value summary	ns
		1000	0/6	0/6	0/6	0/6	0/6	0/6	0/6	0/6	0/6			Gehan-Breslow-Wilcoxon test				Gehan-Breslow-Wilcoxon test				Gehan-Breslow-Wilcoxon test				Are the survival curves sig different?	No
		100	0/6	0/6	0/6	0/6	0/6	0/6	0/6	0/6	0/6			Chi square	9			Chi square	10.75			Chi square	8			Gehan-Breslow-Wilcoxon test
														df	1			df	1			df	1			Chi square	0
														P value	0.0027			P value	0.001			P value	0.0047			df	1
			day 0	day 5	day 10	day 15	day 20	day 25	day 30	day 35	day 60			P value summary	**			P value summary	**			P value summary	**			P value	>0,9999
NSG	OVER	100000	0/6	6/6	6/6	6/6	6/6	6/6	6/6	6/6				Are the survival curves sig different?	Yes			Are the survival curves sig different?	Yes			Are the survival curves sig different?	Yes			P value summary	ns
		10000	0/6	6/6	6/6	6/6	6/6	6/6	6/6	6/6				Median survival				Median survival				Median survival				Are the survival curves sig different?	No
		1000	0/6	0/6	6/6	6/6	6/6	6/6	6/6	6/6				OVER WT	5			OVER WT	15			OVER WT	20			Median survival
		100	0/6	0/6	0/6	0/6	0/6	0/6	0/6	2/6				KD WT	Undefined			KD WT	Undefined			KD WT	Undefined			OVER WT	Undefined
	KD	100000	0/6	0/6	6/6	6/6	6/6	6/6	6/6	6/6				Hazard Ratio (Mantel-Haenszel)	A/B	B/A		Hazard Ratio (Mantel-Haenszel)	A/B	B/A		Hazard Ratio (Mantel-Haenszel)	A/B	B/A		KD WT	Undefined
		10000	0/6	0/6	6/6	6/6	6/6	6/6	6/6	6/6				Ratio (and its reciprocal)	72.65	0.01376		Ratio (and its reciprocal)	38.76	0.0258		Ratio (and its reciprocal)	54.6	0.01832		Hazard Ratio (Mantel-Haenszel)	A/B	B/A
		1000	0/6	0/6	2/6	6/6	6/6	6/6	6/6	6/6				95% CI of ratio	4,418 to 1195	0,0008370 to 0,2263		95% CI of ratio	5,011 to 299,8	0,003335 to 0,1996		95% CI of ratio	3,415 to 872,9	0,001146 to 0,2928		Ratio (and its reciprocal)	Undefined	Undefined
		100	0/6	0/6	0/6	0/6	0/6	0/6	0/6	0/6				Hazard Ratio (logrank)	A/B	B/A		Hazard Ratio (logrank)	A/B	B/A		Hazard Ratio (logrank)	A/B	B/A		Hazard Ratio (logrank)	A/B	B/A
														Ratio (and its reciprocal)	Undefined	Undefined		Ratio (and its reciprocal)	Undefined	Undefined		Ratio (and its reciprocal)	Undefined	Undefined		Ratio (and its reciprocal)	Undefined	Undefined
														100,000 cells	OVER NSG	KD NSG		10,000 cells	OVER NSG	KD NSG		1,000 cells	OVER NSG	KD NSG		100 cells	OVER NSG	KD NSG
														Log-rank (Mantel-Cox) test				Log-rank (Mantel-Cox) test				Log-rank (Mantel-Cox) test				Log-rank (Mantel-Cox) test
														Chi square	7			Chi square	11			Chi square	5.5			Chi square	2.2
														df	1			df	1			df	1			df	1
														P value	0.0082			P value	0.0009			P value	0.019			P value	0.138
														P value summary	**			P value summary	***			P value summary	*			P value summary	ns
														Are the survival curves sig different?	Yes			Are the survival curves sig different?	Yes			Are the survival curves sig different?	Yes			Are the survival curves sig different?	No
														Gehan-Breslow-Wilcoxon test				Gehan-Breslow-Wilcoxon test				Gehan-Breslow-Wilcoxon test				Gehan-Breslow-Wilcoxon test
														Chi square	7			Chi square	11			Chi square	5.5			Chi square	2.2
														df	1			df	1			df	1			df	1
														P value	0.0082			P value	0.0009			P value	0.019			P value	0.138
														P value summary	**			P value summary	***			P value summary	*			P value summary	ns
														Are the survival curves sig different?	Yes			Are the survival curves sig different?	Yes			Are the survival curves sig different?	Yes			Are the survival curves sig different?	No
														Median survival				Median survival				Median survival				Median survival
														OVER NSG	5			OVER NSG	5			OVER NSG	10			OVER NSG	Undefined
														KD NSG	10			KD NSG	10			KD NSG	15			KD NSG	Undefined
														Ratio (and its reciprocal)	0.5	2		Ratio (and its reciprocal)	0.5	2		Ratio (and its reciprocal)	0.6667	1.5		Hazard Ratio (Mantel-Haenszel)	A/B	B/A
														95% CI of ratio	0,1250 to 1,999	0,5002 to 7,997		95% CI of ratio	0,1613 to 1,550	0,6450 to 6,201		95% CI of ratio	0,2150 to 2,067	0,4838 to 4,651		Ratio (and its reciprocal)	9.025	0.1108
														Hazard Ratio (Mantel-Haenszel)	A/B	B/A		Hazard Ratio (Mantel-Haenszel)	A/B	B/A		Hazard Ratio (Mantel-Haenszel)	A/B	B/A		95% CI of ratio	0,4930 to 165,2	0,006053 to 2,028
														Ratio (and its reciprocal)	33.12	0.0302		Ratio (and its reciprocal)	39.12	0.02556		Ratio (and its reciprocal)	15.64	0.06393		Hazard Ratio (logrank)	A/B	B/A
														95% CI of ratio	2,477 to 442,7	0,002259 to 0,4037		95% CI of ratio	4,481 to 341,6	0,002928 to 0,2232		95% CI of ratio	1,571 to 155,8	0,006420 to 0,6365		Ratio (and its reciprocal)	Undefined	Undefined
														Hazard Ratio (logrank)	A/B	B/A		Hazard Ratio (logrank)	A/B	B/A		Hazard Ratio (logrank)	A/B	B/A
														Ratio (and its reciprocal)	3	0.3333		Ratio (and its reciprocal)	3	0.3333		Ratio (and its reciprocal)	2	0.5
														95% CI of ratio	0,6055 to 14,86	0,06728 to 1,652		95% CI of ratio	0,8122 to 11,08	0,09024 to 1,231		95% CI of ratio	0,6022 to 6,642	0,1506 to 1,660
