# Supplementary material for: Type I IFNs promote cancer cell stemness by triggering the epigenetic regulator KDM1B
Source: Nat Immunol. 2022 Aug 24;23(9):1379–92. doi: 10.1038/s41590-022-01290-3 (PMC9477743; doi:10.1038/s41590-022-01290-3)
Supplement: Supplementary file 14 — Statistical source data. [file 41590_2022_1290_MOESM14_ESM.xlsx]

## Sheet: 7c
Allred scores
		CD44+CD24-		CD133		KDM1B		CXCL10		MX1				T0		T1
		T0	T1	T0	T1	T0	T1	T0	T1	T0	T1			HR	HER2	HR	HER2
	1	0	8	0	0	6	7	8	8	8	8		1	-	-	-	-
	2	0	0	7	8	0	5	7	6	6	0		2	-	-	-	-
	3	4	6	0	0	6	7	0	6	8	8		3	+	+	+	-
	4	7	8	7	8	0	0	7	6	7	6		4	+	+	-	+
	5	5	0	0	0	6	0	0	6	8	8		5	+	+	+	+
	6	1	0	0	0	8	0	7	0	6	5		6	-	+	+	+
	7	7	0	6	0	0	0	0	6	5	6		7	+	+	+	-
	8	0	0	6	0	7	3	6	6	7	8		8	-	+	-	+
	9	0	0	0	0	0	0	0	7	0	0		9	+	+	+	+
	10	0	0	0	0	0	0	0	0	6	0		10	+	+	+	+
	11	0	0	0	0	0	0	7	0	7	0		11	+	+	+	+
	12	0	0	0	0	0	0	7	7	8	0		12	+	+	+	+
	13	0	0	0	0	0	0	6	6	8	7		13	+	+	+	+
	14	5	0	0	0	0	0	8	6	8	0		14	+	+	+	+
	15	7	0	0	0	6	6	6	0	6	8		15	+	+	+	-
	16	8	1	-	0	-	0	0	7	7	6		16	+	-	+	-
	17	6	0	0	-	0	-	0	0	7	6		17	+	-	-	-
	18	8	0	-	0	-	6	8	0	7	6		18	+	+	-	+
	19	0	0	-	0	-	0	7	6	7	6		19	+	+	+	+
	20	0	0	0	-	7	-	6	6	7	7		20	+	+	+	+
Intensity
		CD44		CD24		CD133		KDM1B		CXCL10		MX1
		T0	T1	T0	T1	T0	T1	T0	T1	T0	T1	T0	T1
	1	3	3	3	0	0	0	1	2	3	3	3	3
	2	0	0	0	0	2	3	0	1	2	1	1	0
	3	3	3	1	0	0	0	1	2	0	1	3	3
	4	3	3	0	0	2	3	0	0	2	1	2	1
	5	3	0	0	0	0	0	2	0	0	1	3	3
	6	3	0	2	2	0	0	3	0	2	0	2	1
	7	3	0	0	0	1	0	0	0	0	2	1	1
	8	3	0	3	0	3	0	2	1	1	1	3	3
	9	0	0	1	0	0	0	0	0	0	2	0	0
	10	0	0	1	0	0	0	0	0	0	0	1	0
	11	0	0	3	0	0	0	0	0	2	0	3	0
	12	0	0	1	1	0	0	0	0	2	2	3	0
	13	0	0	0	0	0	0	0	0	1	1	3	2
	14	2	0	3	0	0	0	0	0	3	1	3	0
	15	3	0	0	0	0	0	1	1	1	0	1	3
	16	3	1	0	0	na	0	na	0	0	2	2	1
	17	3	0	0	0	0	na	0	na	0	0	2	1
	18	3	0	0	0	na	0	na	1	3	0	2	1
	19	0	0	0	0	-	0	na	0	2	1	2	1
	20	0	0	0	0	0	na	2	na	1	1	2	3
Percntage
		CD44		CD24		CD133		KDM1B		CXCL10		MX1
		T0	T1	T0	T1	T0	T1	T0	T1	T0	T1	T0	T1
	1	90	90	90	0	0	0	80	80	90	90	90	90
	2	0	0	0	0	0	0	0	60	90	90	90	0
	3	90	30	10	0	0	0	0	0	0	90	90	90
	4	60	70	0	0	0	0	0	0	90	90	90	90
	5	5	0	0	0	0	0	50	0	0	90	70	90
	6	5	0	10	10	0	0	0	0	90	0	40	60
	7	50	0	0	0	0	0	0	0	0	40	60	80
	8	60	0	30	0	30	o	80	5	90	90	50	80
	9	0	0	90	0	0	0	0	0	0	80	0	0
	10	0	0	50	0	0	0	0	0	0	0	90	0
	11	0	0	30	0	0	0	0	0	90	0	60	0
	12	0	0	90	90	0	0	0	0	90	90	90	0
	13	0	0	0	0	0	0	0	0	90	90	90	90
	14	30	0	60	0	0	0	0	0	90	90	90	0
	15	60	0	0	0	0	0	0	0	90	0	90	90
	16	80	80	0	0	0	0	0	0	0	90	90	90
	17	30	0	0	0	0	0	0	0	0	0	90	90
	18	80	0	0	0	0	0	0	0	90	0	90	90
	19	0	0	0	0	0	0	0	0	90	90	90	90
	20	0	0	0	0	0	0	0	0	90	90	90	60
