# Supplementary material for: Type I IFNs promote cancer cell stemness by triggering the epigenetic regulator KDM1B
Source: Nat Immunol. 2022 Aug 24;23(9):1379–92. doi: 10.1038/s41590-022-01290-3 (PMC9477743; doi:10.1038/s41590-022-01290-3)
Supplement: Supplementary file 15 — Statistical source data. [file 41590_2022_1290_MOESM15_ESM.xlsx]

## Sheet: ED1a
CT26											CT26	CTR	IFN-I (6x103U/mL, 3d)
	CD133+44+CD24+										Sample size (N)	3	3
CTR	0.77456	0.86242	0.524543								Shapiro-Wilk test
IFN-I (6x103U/mL, 3d)	1.28485	2.19901	2.73668								W	0.9287	0.9781
											P value	0.4838	0.7162
B16.F10											Passed normality test (alpha=0.05)?	Yes	Yes
	CD24L				CD24H						P value summary	ns	ns
CTR	0.83773	0.66208	0.785357	0.82117	0.178557	0.305767	0.084525				Unpaired t test
IFN-I (6x103U/mL, 3d)	2.94156	2.31137	2.60935	3.06978	0.553373	0.617607	0.77004				P value	0.036
											P value summary	*
											Significantly different (P < 0.05)?	Yes
											One- or two-tailed P value?	Two-tailed
											t, df	t=3,105, df=4
											How big is the difference?
											Mean of column A	0.7205
											Mean of column B	2.074
											Difference between means (B - A) ± SEM	1,353 ± 0,4357
											95% confidence interval	0,1433 to 2,563
											R squared (eta squared)	0.7068
											F test to compare variances
											F, DFn, Dfd	17,53, 2, 2
											P value	0.1079
											P value summary	ns
											Significantly different (P < 0.05)?	No
											Minimum	0.5245	1.285
											25% Percentile	0.5245	1.285
											Median	0.7746	2.199
											75% Percentile	0.8624	2.737
											Maximum	0.8624	2.737
											Mean	0.7205	2.074
											Std. Deviation	0.1753	0.734
											Std. Error of Mean	0.1012	0.4238
											Lower 95% CI	0.285	0.2501
											Upper 95% CI	1.156	3.897
											B16.F10 CD24H	CTR	IFN-I (6x103U/mL, 3d)
											Sample size (N)	3	3
											Shapiro-Wilk test
											W	0.9926	0.9477
											P value	0.8351	0.5591
											Passed normality test (alpha=0.05)?	Yes	Yes
											P value summary	ns	ns
											Unpaired t test
											P value	0.0073
											P value summary	**
											Significantly different (P < 0.05)?	Yes
											One- or two-tailed P value?	Two-tailed
											t, df	t=5,039, df=4
											How big is the difference?
											Mean of column A	0.1896
											Mean of column B	0.647
											Difference between means (B - A) ± SEM	0,4574 ± 0,09076
											95% confidence interval	0,2054 to 0,7094
											R squared (eta squared)	0.8639
											F test to compare variances
											F, DFn, Dfd	1,005, 2, 2
											P value	0.9977
											P value summary	ns
											Significantly different (P < 0.05)?	No
											Minimum	0.08453	0.5534
											25% Percentile	0.08453	0.5534
											Median	0.1786	0.6176
											75% Percentile	0.3058	0.77
											Maximum	0.3058	0.77
											Mean	0.1896	0.647
											Std. Deviation	0.111	0.1113
											Std. Error of Mean	0.06411	0.06425
											Lower 95% CI	-0.08621	0.3706
											Upper 95% CI	0.4654	0.9235
											B16.F10 CD24L	CTR	IFN-I (6x103U/mL, 3d)
											Sample size (N)	4	4
											Shapiro-Wilk test
											W	0.8484	0.9496
											P value	0.2209	0.7136
											Passed normality test (alpha=0.05)?	Yes	Yes
											P value summary	ns	ns
											Unpaired t test with Welch's correction
											P value	0.001
											P value summary	***
											Significantly different (P < 0.05)?	Yes
											One- or two-tailed P value?	Two-tailed
											Welch-corrected t, df	t=11,16, df=3,323
											How big is the difference?
											Mean of column A	0.7766
											Mean of column B	2.733
											Difference between means (B - A) ± SEM	1,956 ± 0,1753
											95% confidence interval	1,428 to 2,485
											R squared (eta squared)	0.974
											F test to compare variances
											F, DFn, Dfd	18,50, 3, 3
											P value	0.0388
											P value summary	*
											Significantly different (P < 0.05)?	Yes
											Minimum	0.6621	2.311
											25% Percentile	0.6929	2.386
											Median	0.8033	2.775
											75% Percentile	0.8336	3.038
											Maximum	0.8377	3.07
											Mean	0.7766	2.733
											Std. Deviation	0.0794	0.3416
											Std. Error of Mean	0.0397	0.1708
											Lower 95% CI	0.6502	2.19
											Upper 95% CI	0.9029	3.277

## Sheet: ED1b
U2OS CD133+CD44+					U2OS CD133+CD44+	CTR	IFN-I
	CTR	IFN-I			Sample size (N)	3	3
	1.47	6.5			Shapiro-Wilk test
	1.26	6.14			W	0.8879	0.9308
	1.21	6.235			P value	0.348	0.4917
					Passed normality test (alpha=0.05)?	Yes	Yes
U2OS CD44v6+CD24+					P value summary	ns	ns
	CTR	IFN-I			Unpaired t test
	1.47	6.5			P value	<0,0001
	1.26	6.14			P value summary	****
	1.21	6.235			Significantly different (P < 0.05)?	Yes
					One- or two-tailed P value?	Two-tailed
MCF7 CD44+CD24-					t, df	t=37,16, df=4
	CTR	IFN-I			How big is the difference?
	2.89667	6.605			Mean of column A	1.313
	3.13667	6.17			Mean of column B	6.292
	2.91	5.13			Difference between means (B - A) ± SEM	4,978 ± 0,1340
					95% confidence interval	4,606 to 5,350
MCF7 CD44v6+CD24-					R squared (eta squared)	0.9971
	CTR	IFN-I			F test to compare variances
	4.11667	9.37667			F, DFn, Dfd	1,829, 2, 2
	3.44	8.35			P value	0.707
	4.575	10.75			P value summary	ns
					Significantly different (P < 0.05)?	No
MCF10A CD44+CD24-					Minimum	1.21	6.14
	CTR	IFN-I			25% Percentile	1.21	6.14
	53.3667	48.8			Median	1.26	6.235
	50.4	50.6			75% Percentile	1.47	6.5
	53.9	52.0667			Maximum	1.47	6.5
					Mean	1.313	6.292
HMLER CD44+CD24-					Std. Deviation	0.138	0.1866
	CTR	IFN-I			Std. Error of Mean	0.07965	0.1077
	44.95	28.8			Lower 95% CI	0.9706	5.828
	34.9	34.25			Upper 95% CI	1.656	6.755
	31.2	32.2
					U2OS CD44v6+CD24+	CTR	IFN-I
					Sample size (N)	3	3
					Shapiro-Wilk test
					W	0.9445	0.8657
					P value	0.5458	0.2835
					Passed normality test (alpha=0.05)?	Yes	Yes
					P value summary	ns	ns
					Unpaired t test
					P value	0.0003
					P value summary	***
					Significantly different (P < 0.05)?	Yes
					One- or two-tailed P value?	Two-tailed
					t, df	t=11,68, df=4
					How big is the difference?
					Mean of column A	1.232
					Mean of column B	4.788
					Difference between means (B - A) ± SEM	3,557 ± 0,3045
					95% confidence interval	2,711 to 4,402
					R squared (eta squared)	0.9715
					F test to compare variances
					F, DFn, Dfd	1,450, 2, 2
					P value	0.8165
					P value summary	ns
					Significantly different (P < 0.05)?	No
					Minimum	0.95	4.325
					25% Percentile	0.95	4.325
					Median	1.14	4.96
					75% Percentile	1.605	5.08
					Maximum	1.605	5.08
					Mean	1.232	4.788
					Std. Deviation	0.337	0.4057
					Std. Error of Mean	0.1946	0.2342
					Lower 95% CI	0.3946	3.78
					Upper 95% CI	2.069	5.796
					MCF7 CD44+CD24-	CTR	IFN-I
					Sample size (N)	3	3
					Shapiro-Wilk test
					W	0.7915	0.9469
					P value	0.0944	0.5559
					Passed normality test (alpha=0.05)?	Yes	Yes
					P value summary	ns	ns
					Unpaired t test
					P value	0.0026
					P value summary	**
					Significantly different (P < 0.05)?	Yes
					One- or two-tailed P value?	Two-tailed
					t, df	t=6,721, df=4
					How big is the difference?
					Mean of column A	2.981
					Mean of column B	5.968
					Difference between means (B - A) ± SEM	2,987 ± 0,4444
					95% confidence interval	1,753 to 4,221
					R squared (eta squared)	0.9187
					F test to compare variances
					F, DFn, Dfd	31,57, 2, 2
					P value	0.0614
					P value summary	ns
					Significantly different (P < 0.05)?	No
					Minimum	2.897	5.13
					25% Percentile	2.897	5.13
					Median	2.91	6.17
					75% Percentile	3.137	6.605
					Maximum	3.137	6.605
					Mean	2.981	5.968
					Std. Deviation	0.1349	0.7579
					Std. Error of Mean	0.07787	0.4376
					Lower 95% CI	2.646	4.086
					Upper 95% CI	3.316	7.851
					MCF7 CD44v6+CD24-	CTR	IFN-I
					Sample size (N)	3	3
					Shapiro-Wilk test
					W	0.9878	0.9931
					P value	0.7888	0.8411
					Passed normality test (alpha=0.05)?	Yes	Yes
					P value summary	ns	ns
					Unpaired t test
					P value	0.0021
					P value summary	**
					Significantly different (P < 0.05)?	Yes
					One- or two-tailed P value?	Two-tailed
					t, df	t=7,081, df=4
					How big is the difference?
					Mean of column A	4.044
					Mean of column B	9.492
					Difference between means (B - A) ± SEM	5,448 ± 0,7694
					95% confidence interval	3,312 to 7,585
					R squared (eta squared)	0.9261
					F test to compare variances
					F, DFn, Dfd	4,448, 2, 2
					P value	0.3671
					P value summary	ns
					Significantly different (P < 0.05)?	No
					Minimum	3.44	8.35
					25% Percentile	3.44	8.35
					Median	4.117	9.377
					75% Percentile	4.575	10.75
					Maximum	4.575	10.75
					Mean	4.044	9.492
					Std. Deviation	0.571	1.204
					Std. Error of Mean	0.3297	0.6952
					Lower 95% CI	2.625	6.501
					Upper 95% CI	5.462	12.48
					MCF10A CD44+CD24-	CTR	IFN-I
					Sample size (N)	3	3
					Shapiro-Wilk test
					W	0.8612	0.9965
					P value	0.271	0.8876
					Passed normality test (alpha=0.05)?	Yes	Yes
					P value summary	ns	ns
					Unpaired t test
					P value	0.2249
					P value summary	ns
					Significantly different (P < 0.05)?	No
					One- or two-tailed P value?	Two-tailed
					t, df	t=1,434, df=4
					How big is the difference?
					Mean of column A	52.56
					Mean of column B	50.49
					Difference between means (B - A) ± SEM	-2,067 ± 1,441
					95% confidence interval	-6,069 to 1,935
					R squared (eta squared)	0.3395
					F test to compare variances
					F, DFn, Dfd	1,328, 2, 2
					P value	0.859
					P value summary	ns
					Significantly different (P < 0.05)?	No
					Minimum	50.4	48.8
					25% Percentile	50.4	48.8
					Median	53.37	50.6
					75% Percentile	53.9	52.07
					Maximum	53.9	52.07
					Mean	52.56	50.49
					Std. Deviation	1.886	1.636
					Std. Error of Mean	1.089	0.9446
					Lower 95% CI	47.87	46.42
					Upper 95% CI	57.24	54.55
					HMLER CD44+CD24-	CTR	IFN-I
					Sample size (N)	3	3
					Shapiro-Wilk test
					W	0.9336	0.98
					P value	0.5023	0.7287
					Passed normality test (alpha=0.05)?	Yes	Yes
					P value summary	ns	ns
					Unpaired t test
					P value	0.2978
					P value summary	ns
					Significantly different (P < 0.05)?	No
					One- or two-tailed P value?	Two-tailed
					t, df	t=1,196, df=4
					How big is the difference?
					Mean of column A	37.02
					Mean of column B	31.75
					Difference between means (B - A) ± SEM	-5,267 ± 4,405
					95% confidence interval	-17,50 to 6,963
					R squared (eta squared)	0.2633
					F test to compare variances
					F, DFn, Dfd	6,681, 2, 2
					P value	0.2604
					P value summary	ns
					Significantly different (P < 0.05)?	No
					Minimum	31.2	28.8
					25% Percentile	31.2	28.8
					Median	34.9	32.2
					75% Percentile	44.95	34.25
					Maximum	44.95	34.25
					Mean	37.02	31.75
					Std. Deviation	7.115	2.753
					Std. Error of Mean	4.108	1.589
					Lower 95% CI	19.34	24.91
					Upper 95% CI	54.69	38.59

## Sheet: ED1d
MCA205							MCA205
	CTR	VRP	IFN-I	IFN-I+VRP			Brown-Forsythe ANOVA test
	78.35	65.3	57.25	63.25			F* (DFn, DFd)	33,96 (3,000, 10,64)
	76.35	62.05	55	62.1			P value	<0,0001
	83.85	76.4	48.5	62.3			P value summary	****
	92.15	81.75	49.05	56.55			Significant diff. among means (P < 0.05)?	Yes
AT3							Welch's ANOVA test
	CTR	VRP	IFN-I	IFN-I+VRP			W (DFn, DFd)	23,28 (3,000, 17,18)
	85.5	87.9	76.35	87.65			P value	<0,0001
	86.6	90.2	68.1	82.2			P value summary	****
	87	81.85	72.95	86.85			Significant diff. among means (P < 0.05)?	Yes
	86.1	86.6667	84.6333	84.4
							Data summary
							Number of treatments (columns)	4
							Number of values (total)	36
							Dunnett's T3 multiple comparisons test	Mean Diff,	95,00% CI of diff,	Significant?	Summary	Adjusted P Value
							CTR vs. VRP	-1.312	-5,437 to 2,813	No	ns	0.8653	A-B
							CTR vs. IFN	-27.07	-42,26 to -11,89	Yes	***	0.0005	A-C
							CTR vs. IFN+VRP	-7.643	-11,90 to -3,387	Yes	***	0.0001	A-D
							VRP vs. IFN	-25.76	-41,02 to -10,50	Yes	***	0.0008	B-C
							VRP vs. IFN+VRP	-6.331	-10,79 to -1,875	Yes	**	0.0014	B-D
							IFN vs. IFN+VRP	19.43	4,127 to 34,73	Yes	**	0.0058	C-D
							Test details	Mean 1	Mean 2	Mean Diff,	SE of diff,	n1	n2	t	DF
							CTR vs. VRP	4.126	5.438	-1.312	1.246	9	9	1.053	15.84
							CTR vs. IFN	4.126	31.2	-27.07	4.073	9	9	6.647	8.7
							CTR vs. IFN+VRP	4.126	11.77	-7.643	1.286	9	9	5.945	15.62
							VRP vs. IFN	5.438	31.2	-25.76	4.092	9	9	6.295	8.859
							VRP vs. IFN+VRP	5.438	11.77	-6.331	1.346	9	9	4.704	15.95
							IFN vs. IFN+VRP	31.2	11.77	19.43	4.105	9	9	4.734	8.959
							Number of values	9	9	9	9
							Minimum	1.56	2.44	20	7.87
							25% Percentile	2.365	2.62	22.3	9.325
							Median	3.11	4.96	27.7	11.2
							75% Percentile	6.31	8.18	40.65	15.2
							Maximum	8.68	9.9	54.8	15.7
							Mean	4.126	5.438	31.2	11.77
							Std. Deviation	2.505	2.775	11.96	2.934
							Std. Error of Mean	0.8349	0.9249	3.987	0.9778
							Lower 95% CI	2.2	3.305	22.01	9.514
							Upper 95% CI	6.051	7.571	40.39	14.02

## Sheet: ED1e
AT3	CTR			IFN-I (6x103U/mL, 3d)
	MEAN	SEM	N	MEAN	SEM	N
Klf4	1	0.335289	2	3.56708	0.093198	2
Myc	1	0.454637	2	1.51949	0.127893	2
Oct3/4	1	0.090705	2	3.35308	0.212115	2
Sox2	1	0.391775	2	1.91907	0.296913	2
Nanog	1	0.69598	2	2.18649	0.003425	2
Hes1	1	0.8436	2	1.42427	0.316754	2
Nes	1	0.41148	2	5.49608	0.076299	2
CT26	CTR			IFN-I (6x103U/mL, 3d)
	MEAN	SEM	N	MEAN	SEM	N
Klf4	1	0.323136	2	8.86346	0.468789	2
Myc	1	0.393937	2	8.76731	0.274307	2
Oct3/4	1	0	2	139142	0.026589	2
Sox2	1	2.13939	2	117.384	0.427107	2
Nanog	1	2.07204	2	26.3804	0.405977	2
Hes1	1	0.903786	2	722.244	0.09919	2
Nes	1	1.1319	2	80.6482	0.083781	2
B16.F10	CTR			IFN-I (6x103U/mL, 3d)
	MEAN	SEM	N	MEAN	SEM	N
Klf4	1	0.540086	2	4.68203	0.57369	2
Myc	1	0.305765	2	2.44344	0.529584	2
Oct3/4	1	0.316595	2	5.94519	0.046201	2
Sox2	1	0.212102	2	7.58157	0.01744	2
Nanog	1	0.823987	2	39.3363	0.141661	2
Hes1	1	0.100609	2	90.098	0.362429	2
Nes	1	0.446396	2	2.82289	0.174057	2

## Sheet: ED1f
MCA205	CTR			IFN-I (6x103U/mL, 3d)
	MEAN	SEM	N	MEAN	SEM	N
Klf4	1	0.165231	2	4.05418	0.0130852	2
Myc	1	0.0368164	2	0.829906	2.2669	2
Oct3/4	1	0.17612	2	1.97187	2.08965	2
Sox2	1	0.122391	2	4.22528	7.91123	2
Nanog	1	0.1233	2	86.1659	17.6105	2
Hes1	1	1.43936	2	4.57283	0.00483408	2
Nes	1	0.493385	2	1.39281	0.0619975	2

## Sheet: ED1g
MCA205										MCA205 CD44H	CTR	IFN-I (103U/mL, 10d)			AT3 CD24H	CTR	IFN-I (103U/mL, 10d)
	CD44L			CD44H						Sample size (N)	3	3			Sample size (N)	3	3
CTR	0.46502	0.189163	0.101637	0.4455	0.53911	0.357685				Shapiro-Wilk test					Shapiro-Wilk test
IFN-I (103U/mL, 10d)	0.787887	0.341925	0.439463	0.693089	0.329816	0.867763				W	0.9997	0.9606			W	0.9962	0.819
IFN-I (3x103U/mL, 10d)	0.977107	0.367769	0.23143	0.697863	0.46832	0.528506				P value	0.9648	0.6186			P value	0.8818	0.1608
										Passed normality test (alpha=0.05)?	Yes	Yes			Passed normality test (alpha=0.05)?	Yes	Yes
AT3										P value summary	ns	ns			P value summary	ns	ns
	CD24L			CD24H						Unpaired t test					Unpaired t test
CTR	1.0797	0.9715	0.7056	3.27	3.5568	3.0388				P value	0.3349				P value	0.7315
IFN-I (103U/mL, 10d)	1.03209	0.779915	1.60479	2.78426	2.6661	3.93787				P value summary	ns				P value summary	ns
IFN-I (3x103U/mL, 10d)	1.1129	1.46583	1.95435	3.84304	4.3199	3.21687				Significantly different (P < 0.05)?	No				Significantly different (P < 0.05)?	No
										One- or two-tailed P value?	Two-tailed				One- or two-tailed P value?	Two-tailed
										t, df	t=1,095, df=4				t, df	t=0,3680, df=4
										How big is the difference?					How big is the difference?
										Mean of column A	0.4474				Mean of column A	3.289
										Mean of column B	0.6302				Mean of column B	3.129
										Difference between means (B - A) ± SEM	0,1828 ± 0,1669				Difference between means (B - A) ± SEM	-0,1591 ± 0,4324
										95% confidence interval	-0,2805 to 0,6461				95% confidence interval	-1,360 to 1,042
										R squared (eta squared)	0.2307				R squared (eta squared)	0.03274
										F test to compare variances					F test to compare variances
										F, DFn, Dfd	9,149, 2, 2				F, DFn, Dfd	7,332, 2, 2
										P value	0.1971				P value	0.2401
										P value summary	ns				P value summary	ns
										Significantly different (P < 0.05)?	No				Significantly different (P < 0.05)?	No	2.129
										Minimum	0.3577	0.3298			Minimum	3.039	2.666
										25% Percentile	0.3577	0.3298			25% Percentile	3.039	2.666
										Median	0.4455	0.6931			Median	3.27	2.784
										75% Percentile	0.5391	0.8678			75% Percentile	3.557	3.938
										Maximum	0.5391	0.8678			Maximum	3.557	3.938
										Mean	0.4474	0.6302			Mean	3.289	3.129
										Std. Deviation	0.09073	0.2744			Std. Deviation	0.2595	0.7026
										Std. Error of Mean	0.05238	0.1584			Std. Error of Mean	0.1498	0.4057
										Lower 95% CI	0.2221	-0.05149			Lower 95% CI	2.644	1.384
										Upper 95% CI	0.6728	1.312			Upper 95% CI	3.933	4.875
										MCA205 CD44H	CTR	IFN-I (3x103U/mL, 10d)			AT3 CD24H	CTR	IFN-I (3x103U/mL, 10d)
										Sample size (N)	3	3			Sample size (N)	3	3
										Shapiro-Wilk test					Shapiro-Wilk test
										W	0.9997	0.9299			W	0.9962	0.9939
										P value	0.9648	0.4882			P value	0.8818	0.851
										Passed normality test (alpha=0.05)?	Yes	Yes			Passed normality test (alpha=0.05)?	Yes	Yes
										P value summary	ns	ns			P value summary	ns	ns
										Unpaired t test					Unpaired t test
										P value	0.2456				P value	0.2257
										P value summary	ns				P value summary	ns
										Significantly different (P < 0.05)?	No				Significantly different (P < 0.05)?	No
										One- or two-tailed P value?	Two-tailed				One- or two-tailed P value?	Two-tailed
										t, df	t=1,359, df=4				t, df	t=1,431, df=4
										How big is the difference?					How big is the difference?
										Mean of column A	0.4474				Mean of column A	3.289
										Mean of column B	0.5649				Mean of column B	3.793
										Difference between means (B - A) ± SEM	0,1175 ± 0,08640				Difference between means (B - A) ± SEM	0,5047 ± 0,3528
										95% confidence interval	-0,1224 to 0,3574				95% confidence interval	-0,4747 to 1,484
										R squared (eta squared)	0.316				R squared (eta squared)	0.3385
										F test to compare variances					F test to compare variances
										F, DFn, Dfd	1,721, 2, 2				F, DFn, Dfd	4,545, 2, 2
										P value	0.7351				P value	0.3607
										P value summary	ns				P value summary	ns
										Significantly different (P < 0.05)?	No				Significantly different (P < 0.05)?	No
										Minimum	0.3577	0.4683			Minimum	3.039	3.217
										25% Percentile	0.3577	0.4683			25% Percentile	3.039	3.217
										Median	0.4455	0.5285			Median	3.27	3.843
										75% Percentile	0.5391	0.6979			75% Percentile	3.557	4.32
										Maximum	0.5391	0.6979			Maximum	3.557	4.32
										Mean	0.4474	0.5649			Mean	3.289	3.793
										Std. Deviation	0.09073	0.119			Std. Deviation	0.2595	0.5532
										Std. Error of Mean	0.05238	0.06872			Std. Error of Mean	0.1498	0.3194
										Lower 95% CI	0.2221	0.2692			Lower 95% CI	2.644	2.419
										Upper 95% CI	0.6728	0.8606			Upper 95% CI	3.933	5.167
										MCA205 CD44L	CTR	IFN-I (103U/mL, 10d)			AT3 CD24L	CTR	IFN-I (103U/mL, 10d)
										Sample size (N)	3	3			Sample size (N)	3	3
										Shapiro-Wilk test					Shapiro-Wilk test
										W	0.9178	0.9046			W	0.9441	0.9521
										P value	0.4447	0.4002			P value	0.544	0.5785
										Passed normality test (alpha=0.05)?	Yes	Yes			Passed normality test (alpha=0.05)?	Yes	Yes
										P value summary	ns	ns			P value summary	ns	ns
										Unpaired t test					Unpaired t test
										P value	0.1944				P value	0.4581
										P value summary	ns				P value summary	ns
										Significantly different (P < 0.05)?	No				Significantly different (P < 0.05)?	No
										One- or two-tailed P value?	Two-tailed				One- or two-tailed P value?	Two-tailed
										t, df	t=1,557, df=4				t, df	t=0,8204, df=4
										How big is the difference?					How big is the difference?
										Mean of column A	0.2519				Mean of column A	0.9189
										Mean of column B	0.5231				Mean of column B	1.139
										Difference between means (B - A) ± SEM	0,2712 ± 0,1741				Difference between means (B - A) ± SEM	0,2200 ± 0,2682
										95% confidence interval	-0,2122 to 0,7545				95% confidence interval	-0,5245 to 0,9645
										R squared (eta squared)	0.3775				R squared (eta squared)	0.144
										F test to compare variances					F test to compare variances
										F, DFn, Dfd	1,528, 2, 2				F, DFn, Dfd	4,821, 2, 2
										P value	0.7911				P value	0.3436
										P value summary	ns				P value summary	ns
										Significantly different (P < 0.05)?	No				Significantly different (P < 0.05)?	No
										Minimum	0.1016	0.3419			Minimum	0.7056	0.7799
										25% Percentile	0.1016	0.3419			25% Percentile	0.7056	0.7799
										Median	0.1892	0.4395			Median	0.9715	1.032
										75% Percentile	0.465	0.7879			75% Percentile	1.08	1.605
										Maximum	0.465	0.7879			Maximum	1.08	1.605
										Mean	0.2519	0.5231			Mean	0.9189	1.139
										Std. Deviation	0.1897	0.2344			Std. Deviation	0.1925	0.4227
										Std. Error of Mean	0.1095	0.1354			Std. Error of Mean	0.1111	0.244
										Lower 95% CI	-0.2192	-0.05931			Lower 95% CI	0.4407	0.08892
										Upper 95% CI	0.7231	1.105			Upper 95% CI	1.397	2.189
										MCA205 CD44L	CTR	IFN-I (3x103U/mL, 10d)			AT3 CD24L	CTR	IFN-I (3x103U/mL, 10d)
										Sample size (N)	3	3			Sample size (N)	3	3
										Shapiro-Wilk test					Shapiro-Wilk test
										W	0.9178	0.8817			W	0.9441	0.9914
										P value	0.4447	0.3295			P value	0.544	0.8228
										Passed normality test (alpha=0.05)?	Yes	Yes			Passed normality test (alpha=0.05)?	Yes	Yes
										P value summary	ns	ns			P value summary	ns	ns
										Unpaired t test					Unpaired t test
										P value	0.3423				P value	0.0918
										P value summary	ns				P value summary	ns
										Significantly different (P < 0.05)?	No				Significantly different (P < 0.05)?	No
										One- or two-tailed P value?	Two-tailed				One- or two-tailed P value?	Two-tailed
										t, df	t=1,077, df=4				t, df	t=2,209, df=4
										How big is the difference?					How big is the difference?
										Mean of column A	0.2519				Mean of column A	0.9189
										Mean of column B	0.5254				Mean of column B	1.511
										Difference between means (B - A) ± SEM	0,2735 ± 0,2540				Difference between means (B - A) ± SEM	0,5921 ± 0,2681
										95% confidence interval	-0,4319 to 0,9788				95% confidence interval	-0,1522 to 1,336
										R squared (eta squared)	0.2247				R squared (eta squared)	0.5495
										F test to compare variances					F test to compare variances
										F, DFn, Dfd	4,383, 2, 2				F, DFn, Dfd	4,818, 2, 2
										P value	0.3715				P value	0.3438
										P value summary	ns				P value summary	ns
										Significantly different (P < 0.05)?	No				Significantly different (P < 0.05)?	No
										Minimum	0.1016	0.2314			Minimum	0.7056	1.113
										25% Percentile	0.1016	0.2314			25% Percentile	0.7056	1.113
										Median	0.1892	0.3678			Median	0.9715	1.466
										75% Percentile	0.465	0.9771			75% Percentile	1.08	1.954
										Maximum	0.465	0.9771			Maximum	1.08	1.954
										Mean	0.2519	0.5254			Mean	0.9189	1.511
										Std. Deviation	0.1897	0.3971			Std. Deviation	0.1925	0.4225
										Std. Error of Mean	0.1095	0.2292			Std. Error of Mean	0.1111	0.244
										Lower 95% CI	-0.2192	-0.4609			Lower 95% CI	0.4407	0.4614
										Upper 95% CI	0.7231	1.512			Upper 95% CI	1.397	2.561
