# Supplementary material for: Type I IFNs promote cancer cell stemness by triggering the epigenetic regulator KDM1B
Source: Nat Immunol. 2022 Aug 24;23(9):1379–92. doi: 10.1038/s41590-022-01290-3 (PMC9477743; doi:10.1038/s41590-022-01290-3)
Supplement: Supplementary file 16 — Statistical source data. [file 41590_2022_1290_MOESM16_ESM.xlsx]

## Sheet: ED2b
MCA205 CD44H	Wt_1	Wt_2	Sting_1	Tlr3_1	Tlr3_2	Ticam_1	Ticam_2	Ifih_1	Ifih_2	Mavs_1	Mavs_2						CD44H	OXP			Number of values (N)									CD44L	OXP			Number of values (N)
	52.7	46.3	60.6	55.2	42.9	50	48.8	53.5	43.2	44	51.9						Wt_6	52.7	45.2	48.3	3									Wt_6	66.4	65.8	70.3	3
	45.2	51.6	51.2	53.8	47.1	51.7	56.2	51.9	52.7	55.2	46.2						Wt_10	46.3	51.6	53.3	3									Wt_10	66.7	65.3	61	3
	48.3	53.3	59.5	44.9	49.6	42.9	50	36.2	48.4	41.5	54						Sting	60.6	51.2	59.5	3									Sting	76	69.2	71.4	3
																	Tlr3_3	55.2	53.8	44.9	3									Tlr3_3	78.9	85.3	66	3
MCA205 CD44L	Wt_1	Wt_2	Sting_1	Tlr3_1	Tlr3_2	Ticam_1	Ticam_2	Ifih_1	Ifih_2	Mavs_1	Mavs_2						Tlr3_4	42.9	47.1	49.6	3									Tlr3_4	76	71.4	76.5	3
	66.4	66.7	76	78.9	76	65.5	64.7	60.9	81.5	69.2	70.2						Trif_1	50	51.7	42.9	3									Trif_1	65.5	64.3	74.1	3
	65.8	65.3	69.2	85.3	71.4	64.3	61.9	65.2	76.9	64.3	72.3						Trif_2	48.8	56.2	50	3									Trif_2	64.7	61.9	61.4	3
	70.3	61	71.4	66	76.5	74.1	61.4	75	68.8	74.2	67.4						Mda5_1985	53.5	51.9	36.2	3									Mda5_1985	60.9	65.2	75	3
																	Mda5_1989	43.2	52.7	48.4	3									Mda5_1989	81.5	76.9	68.8	3
																	Mavs_40	44	55.2	41.5	3									Mavs_40	69.2	64.3	74.2	3
																	Mavs_45	51.9	46.2	54	3									Mavs_45	70.2	72.3	67.4	3
																	Shapiro-Wilk test													Shapiro-Wilk test
																	W	0.9901	0.919	0.8364	0.8498	0.979	0.8885	0.8679	0.8187	0.997	0.8815	0.9337		W	0.848	0.9206	0.9601	0.9636	0.8228	0.8403	0.8606	0.9517	0.9753	1	0.9932
																	P value	0.8095	0.4488	0.2048	0.2399	0.7222	0.3497	0.2896	0.16	0.8956	0.3288	0.5026		P value	0.2351	0.4543	0.6161	0.6332	0.1701	0.2148	0.2693	0.5769	0.6986	0.9889	0.8428
																	Passed normality test (alpha=0.05)?	Yes	Yes	Yes	Yes	Yes	Yes	Yes	Yes	Yes	Yes	Yes		Passed normality test (alpha=0.05)?	Yes	Yes	Yes	Yes	Yes	Yes	Yes	Yes	Yes	Yes	Yes
																	P value summary	ns	ns	ns	ns	ns	ns	ns	ns	ns	ns	ns		P value summary	ns	ns	ns	ns	ns	ns	ns	ns	ns	ns	ns
																	ANOVA summary													ANOVA summary
																	F	0.9612												F	2.411
																	P value	0.5016												P value	0.041
																	P value summary	ns												P value summary	*
																	Significant diff. among means (P < 0.05)?	No												Significant diff. among means (P < 0.05)?	Yes
																	R squared	0.3041												R squared	0.5228
																	Brown-Forsythe test													Brown-Forsythe test
																	F (DFn, DFd)	0,1833 (10, 22)												F (DFn, DFd)	0,6594 (10, 22)
																	P value	0.9958												P value	0.7486
																	P value summary	ns												P value summary	ns
																	Are SDs significantly different (P < 0.05)?	No												Are SDs significantly different (P < 0.05)?	No
																	Bonferroni's multiple comparisons test	Mean Diff,	95,00% CI of diff,	Significant?	Summary	Adjusted P Value								Bonferroni's multiple comparisons test	Mean Diff,	95,00% CI of diff,	Significant?	Summary	Adjusted P Value
																	Wt_6 vs. Wt_10	-1.667	-18,48 to 15,15	No	ns	>0,9999								Wt_6 vs. Wt_10	3.167	-12,82 to 19,15	No	ns	>0,9999
																	Wt_6 vs. Sting	-8.367	-25,18 to 8,446	No	ns	>0,9999								Wt_6 vs. Sting	-4.7	-20,69 to 11,29	No	ns	>0,9999
																	Wt_6 vs. Tlr3_3	-2.567	-19,38 to 14,25	No	ns	>0,9999								Wt_6 vs. Tlr3_3	-9.233	-25,22 to 6,752	No	ns	>0,9999
																	Wt_6 vs. Tlr3_4	2.2	-14,61 to 19,01	No	ns	>0,9999								Wt_6 vs. Tlr3_4	-7.133	-23,12 to 8,852	No	ns	>0,9999
																	Wt_6 vs. Trif_1	0.5333	-16,28 to 17,35	No	ns	>0,9999								Wt_6 vs. Trif_1	-0.4667	-16,45 to 15,52	No	ns	>0,9999
																	Wt_6 vs. Trif_2	-2.933	-19,75 to 13,88	No	ns	>0,9999								Wt_6 vs. Trif_2	4.833	-11,15 to 20,82	No	ns	>0,9999
																	Wt_6 vs. Mda5_1985	1.533	-15,28 to 18,35	No	ns	>0,9999								Wt_6 vs. Mda5_1985	0.4667	-15,52 to 16,45	No	ns	>0,9999
																	Wt_6 vs. Mda5_1989	0.6333	-16,18 to 17,45	No	ns	>0,9999								Wt_6 vs. Mda5_1989	-8.233	-24,22 to 7,752	No	ns	>0,9999
																	Wt_6 vs. Mavs_40	1.833	-14,98 to 18,65	No	ns	>0,9999								Wt_6 vs. Mavs_40	-1.733	-17,72 to 14,25	No	ns	>0,9999
																	Wt_6 vs. Mavs_45	-1.967	-18,78 to 14,85	No	ns	>0,9999								Wt_6 vs. Mavs_45	-2.467	-18,45 to 13,52	No	ns	>0,9999
																	Wt_10 vs. Sting	-6.7	-23,51 to 10,11	No	ns	>0,9999								Wt_10 vs. Sting	-7.867	-23,85 to 8,119	No	ns	>0,9999
																	Wt_10 vs. Tlr3_3	-0.9	-17,71 to 15,91	No	ns	>0,9999								Wt_10 vs. Tlr3_3	-12.4	-28,39 to 3,586	No	ns	0.387
																	Wt_10 vs. Tlr3_4	3.867	-12,95 to 20,68	No	ns	>0,9999								Wt_10 vs. Tlr3_4	-10.3	-26,29 to 5,686	No	ns	>0,9999
																	Wt_10 vs. Trif_1	2.2	-14,61 to 19,01	No	ns	>0,9999								Wt_10 vs. Trif_1	-3.633	-19,62 to 12,35	No	ns	>0,9999
																	Wt_10 vs. Trif_2	-1.267	-18,08 to 15,55	No	ns	>0,9999								Wt_10 vs. Trif_2	1.667	-14,32 to 17,65	No	ns	>0,9999
																	Wt_10 vs. Mda5_1985	3.2	-13,61 to 20,01	No	ns	>0,9999								Wt_10 vs. Mda5_1985	-2.7	-18,69 to 13,29	No	ns	>0,9999
																	Wt_10 vs. Mda5_1989	2.3	-14,51 to 19,11	No	ns	>0,9999								Wt_10 vs. Mda5_1989	-11.4	-27,39 to 4,586	No	ns	0.6689
																	Wt_10 vs. Mavs_40	3.5	-13,31 to 20,31	No	ns	>0,9999								Wt_10 vs. Mavs_40	-4.9	-20,89 to 11,09	No	ns	>0,9999
																	Wt_10 vs. Mavs_45	-0.3	-17,11 to 16,51	No	ns	>0,9999								Wt_10 vs. Mavs_45	-5.633	-21,62 to 10,35	No	ns	>0,9999
																	Sting vs. Tlr3_3	5.8	-11,01 to 22,61	No	ns	>0,9999								Sting vs. Tlr3_3	-4.533	-20,52 to 11,45	No	ns	>0,9999
																	Sting vs. Tlr3_4	10.57	-6,246 to 27,38	No	ns	>0,9999								Sting vs. Tlr3_4	-2.433	-18,42 to 13,55	No	ns	>0,9999
																	Sting vs. Trif_1	8.9	-7,913 to 25,71	No	ns	>0,9999								Sting vs. Trif_1	4.233	-11,75 to 20,22	No	ns	>0,9999
																	Sting vs. Trif_2	5.433	-11,38 to 22,25	No	ns	>0,9999								Sting vs. Trif_2	9.533	-6,452 to 25,52	No	ns	>0,9999
																	Sting vs. Mda5_1985	9.9	-6,913 to 26,71	No	ns	>0,9999								Sting vs. Mda5_1985	5.167	-10,82 to 21,15	No	ns	>0,9999
																	Sting vs. Mda5_1989	9	-7,813 to 25,81	No	ns	>0,9999								Sting vs. Mda5_1989	-3.533	-19,52 to 12,45	No	ns	>0,9999
																	Sting vs. Mavs_40	10.2	-6,613 to 27,01	No	ns	>0,9999								Sting vs. Mavs_40	2.967	-13,02 to 18,95	No	ns	>0,9999
																	Sting vs. Mavs_45	6.4	-10,41 to 23,21	No	ns	>0,9999								Sting vs. Mavs_45	2.233	-13,75 to 18,22	No	ns	>0,9999
																	Tlr3_3 vs. Tlr3_4	4.767	-12,05 to 21,58	No	ns	>0,9999								Tlr3_3 vs. Tlr3_4	2.1	-13,89 to 18,09	No	ns	>0,9999
																	Tlr3_3 vs. Trif_1	3.1	-13,71 to 19,91	No	ns	>0,9999								Tlr3_3 vs. Trif_1	8.767	-7,219 to 24,75	No	ns	>0,9999
																	Tlr3_3 vs. Trif_2	-0.3667	-17,18 to 16,45	No	ns	>0,9999								Tlr3_3 vs. Trif_2	14.07	-1,919 to 30,05	No	ns	0.1514
																	Tlr3_3 vs. Mda5_1985	4.1	-12,71 to 20,91	No	ns	>0,9999								Tlr3_3 vs. Mda5_1985	9.7	-6,286 to 25,69	No	ns	>0,9999
																	Tlr3_3 vs. Mda5_1989	3.2	-13,61 to 20,01	No	ns	>0,9999								Tlr3_3 vs. Mda5_1989	1	-14,99 to 16,99	No	ns	>0,9999
																	Tlr3_3 vs. Mavs_40	4.4	-12,41 to 21,21	No	ns	>0,9999								Tlr3_3 vs. Mavs_40	7.5	-8,486 to 23,49	No	ns	>0,9999
																	Tlr3_3 vs. Mavs_45	0.6	-16,21 to 17,41	No	ns	>0,9999								Tlr3_3 vs. Mavs_45	6.767	-9,219 to 22,75	No	ns	>0,9999
																	Tlr3_4 vs. Trif_1	-1.667	-18,48 to 15,15	No	ns	>0,9999								Tlr3_4 vs. Trif_1	6.667	-9,319 to 22,65	No	ns	>0,9999
																	Tlr3_4 vs. Trif_2	-5.133	-21,95 to 11,68	No	ns	>0,9999								Tlr3_4 vs. Trif_2	11.97	-4,019 to 27,95	No	ns	0.4914
																	Tlr3_4 vs. Mda5_1985	-0.6667	-17,48 to 16,15	No	ns	>0,9999								Tlr3_4 vs. Mda5_1985	7.6	-8,386 to 23,59	No	ns	>0,9999
																	Tlr3_4 vs. Mda5_1989	-1.567	-18,38 to 15,25	No	ns	>0,9999								Tlr3_4 vs. Mda5_1989	-1.1	-17,09 to 14,89	No	ns	>0,9999
																	Tlr3_4 vs. Mavs_40	-0.3667	-17,18 to 16,45	No	ns	>0,9999								Tlr3_4 vs. Mavs_40	5.4	-10,59 to 21,39	No	ns	>0,9999
																	Tlr3_4 vs. Mavs_45	-4.167	-20,98 to 12,65	No	ns	>0,9999								Tlr3_4 vs. Mavs_45	4.667	-11,32 to 20,65	No	ns	>0,9999
																	Trif_1 vs. Trif_2	-3.467	-20,28 to 13,35	No	ns	>0,9999								Trif_1 vs. Trif_2	5.3	-10,69 to 21,29	No	ns	>0,9999
																	Trif_1 vs. Mda5_1985	1	-15,81 to 17,81	No	ns	>0,9999								Trif_1 vs. Mda5_1985	0.9333	-15,05 to 16,92	No	ns	>0,9999
																	Trif_1 vs. Mda5_1989	0.1	-16,71 to 16,91	No	ns	>0,9999								Trif_1 vs. Mda5_1989	-7.767	-23,75 to 8,219	No	ns	>0,9999
																	Trif_1 vs. Mavs_40	1.3	-15,51 to 18,11	No	ns	>0,9999								Trif_1 vs. Mavs_40	-1.267	-17,25 to 14,72	No	ns	>0,9999
																	Trif_1 vs. Mavs_45	-2.5	-19,31 to 14,31	No	ns	>0,9999								Trif_1 vs. Mavs_45	-2	-17,99 to 13,99	No	ns	>0,9999
																	Trif_2 vs. Mda5_1985	4.467	-12,35 to 21,28	No	ns	>0,9999								Trif_2 vs. Mda5_1985	-4.367	-20,35 to 11,62	No	ns	>0,9999
																	Trif_2 vs. Mda5_1989	3.567	-13,25 to 20,38	No	ns	>0,9999								Trif_2 vs. Mda5_1989	-13.07	-29,05 to 2,919	No	ns	0.2668
																	Trif_2 vs. Mavs_40	4.767	-12,05 to 21,58	No	ns	>0,9999								Trif_2 vs. Mavs_40	-6.567	-22,55 to 9,419	No	ns	>0,9999
																	Trif_2 vs. Mavs_45	0.9667	-15,85 to 17,78	No	ns	>0,9999								Trif_2 vs. Mavs_45	-7.3	-23,29 to 8,686	No	ns	>0,9999
																	Mda5_1985 vs. Mda5_1989	-0.9	-17,71 to 15,91	No	ns	>0,9999								Mda5_1985 vs. Mda5_1989	-8.7	-24,69 to 7,286	No	ns	>0,9999
																	Mda5_1985 vs. Mavs_40	0.3	-16,51 to 17,11	No	ns	>0,9999								Mda5_1985 vs. Mavs_40	-2.2	-18,19 to 13,79	No	ns	>0,9999
																	Mda5_1985 vs. Mavs_45	-3.5	-20,31 to 13,31	No	ns	>0,9999								Mda5_1985 vs. Mavs_45	-2.933	-18,92 to 13,05	No	ns	>0,9999
																	Mda5_1989 vs. Mavs_40	1.2	-15,61 to 18,01	No	ns	>0,9999								Mda5_1989 vs. Mavs_40	6.5	-9,486 to 22,49	No	ns	>0,9999
																	Mda5_1989 vs. Mavs_45	-2.6	-19,41 to 14,21	No	ns	>0,9999								Mda5_1989 vs. Mavs_45	5.767	-10,22 to 21,75	No	ns	>0,9999
																	Mavs_40 vs. Mavs_45	-3.8	-20,61 to 13,01	No	ns	>0,9999								Mavs_40 vs. Mavs_45	-0.7333	-16,72 to 15,25	No	ns	>0,9999
																	Minimum	45.2	46.3	51.2	44.9	42.9	42.9	48.8	36.2	43.2	41.5	46.2		Minimum	65.8	61	69.2	66	71.4	64.3	61.4	60.9	68.8	64.3	67.4
																	25% Percentile	45.2	46.3	51.2	44.9	42.9	42.9	48.8	36.2	43.2	41.5	46.2		25% Percentile	65.8	61	69.2	66	71.4	64.3	61.4	60.9	68.8	64.3	67.4
																	Median	48.3	51.6	59.5	53.8	47.1	50	50	51.9	48.4	44	51.9		Median	66.4	65.3	71.4	78.9	76	65.5	61.9	65.2	76.9	69.2	70.2
																	75% Percentile	52.7	53.3	60.6	55.2	49.6	51.7	56.2	53.5	52.7	55.2	54		75% Percentile	70.3	66.7	76	85.3	76.5	74.1	64.7	75	81.5	74.2	72.3
																	Maximum	52.7	53.3	60.6	55.2	49.6	51.7	56.2	53.5	52.7	55.2	54		Maximum	70.3	66.7	76	85.3	76.5	74.1	64.7	75	81.5	74.2	72.3
																	Mean	48.73	50.4	57.1	51.3	46.53	48.2	51.67	47.2	48.1	46.9	50.7		Mean	67.5	64.33	72.2	76.73	74.63	67.97	62.67	67.03	75.73	69.23	69.97
																	Std. Deviation	3.769	3.651	5.139	5.587	3.386	4.668	3.972	9.56	4.757	7.296	4.036		Std. Deviation	2.443	2.97	3.47	9.831	2.811	5.345	1.779	7.227	6.43	4.95	2.458
																	Std. Error of Mean	2.176	2.108	2.967	3.225	1.955	2.695	2.293	5.519	2.747	4.212	2.33		Std. Error of Mean	1.411	1.715	2.003	5.676	1.623	3.086	1.027	4.172	3.712	2.858	1.419
																	Lower 95% CI	39.37	41.33	44.33	37.42	38.12	36.6	41.8	23.45	36.28	28.78	40.67		Lower 95% CI	61.43	56.95	63.58	52.31	67.65	54.69	58.25	49.08	59.76	56.94	63.86
																	Upper 95% CI	58.1	59.47	69.87	65.18	54.94	59.8	61.53	70.95	59.92	65.02	60.73		Upper 95% CI	73.57	71.71	80.82	101.2	81.62	81.25	67.08	84.99	91.71	81.53	76.07

## Sheet: ED2c
MCA205 CD44L														CD44L	CTR	THA	AML	BX	MRT	OXP	OXP+THA	OXP+AML	OXP+BX	OXP+MRT	*valori esclusi			CD44H	CTR	THA	AML	BX	MRT	OXP	OXP+THA	OXP+AML	OXP+BX	OXP+MRT
	CTR	THA	AML	BX	MRT	OXP	OXP+THA	OXP+AML	OXP+BX	OXP+MRT					0.118455	0.05082	0.39772	0.065448	0.031654	1.49248	0.56112	0.8955	0.82125	0.5355					0.35646	0.18666	0.70685	0.40848	0.032	4.2315	1.99433	2.2152	1.46832	2.57349
	0.118455	0.05082	0.39772	0.065448	0.031654	1.49248	0.56112	0.8955	0.82125	0.5355					0.244696	0.16254	0.4935	0.129516	0.114675	1.02676	0.68432	0.64092	0.64476	0.57276					0.537	0.16268	1.4329	0.30704	0.08586	3.2947	1.15948	1.55591	1.40175	2.14718
	0.244696	0.16254	0.4935	0.129516	0.114675	1.02676	0.68432	0.64092	0.64476	0.57276					0.34155	0.1148	0.086221	0.070686	1.02488	1.56101	0.93412	0.90828	0.693	0.306					0.26412	0.06578	0.14319	0.15862	0.82104	4.43828	1.63155	2.68203	2.71908	1.62648
	0.34155	0.1148	0.086221	0.070686	1.02488	1.56101	0.93412	0.90828	0.693	0.306					0.3852					0,98092*									0.41184					4.1008
	0.3852					2.4163									0.495					2.4163									0.92541					7.7472
	0.495					1.9152									0.62592					1.9152									1.59396					6.03681
	0.62592													Number of values	6	3	3	3	3	5	3	3	3	3				Number of values	6	3	3	3	3	6	3	3	3	3
														Shapiro-Wilk test														Shapiro-Wilk test
MCA205 CD44H														W	0.995	0.993	0.9145	0.8109	0.8122	0.9798	0.963	0.7858	0.9359	0.8524				W	0.8315	0.8918	0.9947	0.9884	0.8009	0.8857	0.9943	0.9904	0.7878	0.9967
	CTR	THA	AML	BX	MRT	OXP	OXP+THA	OXP+AML	OXP+BX	OXP+MRT				P value	0.9978	0.8401	0.4332	0.1407	0.144	0.9336	0.6304	0.0809	0.5111	0.247				P value	0.1107	0.3599	0.8614	0.7935	0.1167	0.2962	0.8559	0.8122	0.0857	0.8902
	0.35646	0.18666	0.70685	0.40848	0.032	4.2315	1.99433	2.2152	1.46832	2.57349				Passed normality test (alpha=0.05)?	Yes	Yes	Yes	Yes	Yes	Yes	Yes	Yes	Yes	Yes				Passed normality test (alpha=0.05)?	Yes	Yes	Yes	Yes	Yes	Yes	Yes	Yes	Yes	Yes
	0.537	0.16268	1.4329	0.30704	0.08586	3.2947	1.15948	1.55591	1.40175	2.14718				P value summary	ns	ns	ns	ns	ns	ns	ns	ns	ns	ns				P value summary	ns	ns	ns	ns	ns	ns	ns	ns	ns	ns
	0.26412	0.06578	0.14319	0.15862	0.82104	4.43828	1.63155	2.68203	2.71908	1.62648				ANOVA summary														ANOVA summary
	0.41184					4.1008								F	10.91													F	14.75
	0.92541					7.7472								P value	<0,0001													P value	<0,0001
	1.59396					6.03681								P value summary	****													P value summary	****
														Significant diff. among means (P < 0.05)?	Yes													Significant diff. among means (P < 0.05)?	Yes
														R squared	0.797													R squared	0.8362
														Brown-Forsythe test														Brown-Forsythe test
														F (DFn, DFd)	1,057 (9, 25)													F (DFn, DFd)	0,9492 (9, 26)
														P value	0.4259													P value	0.5016
														P value summary	ns													P value summary	ns
														Are SDs significantly different (P < 0.05)?	No													Are SDs significantly different (P < 0.05)?	No
														Bonferroni's multiple comparisons test	Mean Diff,	95,00% CI of diff,	Significant?	Summary	Adjusted P Value									Bonferroni's multiple comparisons test	Mean Diff,	95,00% CI of diff,	Significant?	Summary	Adjusted P Value
														ctr vs. THA	0.2591	-0,4990 to 1,017	No	ns	>0,9999	A-B								ctr vs. THA	0.5431	-1,632 to 2,718	No	ns	>0,9999	A-B
														ctr vs. AML	0.04266	-0,7154 to 0,8007	No	ns	>0,9999	A-C								ctr vs. AML	-0.07952	-2,255 to 2,096	No	ns	>0,9999	A-C
														ctr vs. BX	0.2799	-0,4781 to 1,038	No	ns	>0,9999	A-D								ctr vs. BX	0.3901	-1,785 to 2,565	No	ns	>0,9999	A-D
														ctr vs. MRT	-0.02193	-0,7800 to 0,7361	No	ns	>0,9999	A-E								ctr vs. MRT	0.3685	-1,807 to 2,544	No	ns	>0,9999	A-E
														ctr vs. OXP	-1.314	-1,963 to -0,6647	Yes	****	<0,0001	A-F								ctr vs. OXP	-4.293	-6,070 to -2,517	Yes	****	<0,0001	A-F
														ctr vs. OXP+THA	-0.358	-1,116 to 0,4000	No	ns	>0,9999	A-G								ctr vs. OXP+THA	-0.9137	-3,089 to 1,262	No	ns	>0,9999	A-G
														ctr vs. OXP+AML	-0.4464	-1,204 to 0,3116	No	ns	>0,9999	A-H								ctr vs. OXP+AML	-1.47	-3,645 to 0,7058	No	ns	0.9046	A-H
														ctr vs. OXP+BX	-0.3512	-1,109 to 0,4069	No	ns	>0,9999	A-I								ctr vs. OXP+BX	-1.182	-3,357 to 0,9938	No	ns	>0,9999	A-I
														ctr vs. OXP+MRT	-0.1029	-0,8610 to 0,6551	No	ns	>0,9999	A-J								ctr vs. OXP+MRT	-1.434	-3,610 to 0,7411	No	ns	>0,9999	A-J
														THA vs. AML	-0.2164	-1,092 to 0,6589	No	ns	>0,9999	B-C								THA vs. AML	-0.6226	-3,134 to 1,889	No	ns	>0,9999	B-C
														THA vs. BX	0.02084	-0,8545 to 0,8962	No	ns	>0,9999	B-D								THA vs. BX	-0.153	-2,665 to 2,359	No	ns	>0,9999	B-D
														THA vs. MRT	-0.281	-1,156 to 0,5943	No	ns	>0,9999	B-E								THA vs. MRT	-0.1746	-2,686 to 2,337	No	ns	>0,9999	B-E
														THA vs. OXP	-1.573	-2,356 to -0,7900	Yes	****	<0,0001	B-F								THA vs. OXP	-4.837	-7,012 to -2,661	Yes	****	<0,0001	B-F
														THA vs. OXP+THA	-0.6171	-1,492 to 0,2582	No	ns	0.6988	B-G								THA vs. OXP+THA	-1.457	-3,969 to 1,055	No	ns	>0,9999	B-G
														THA vs. OXP+AML	-0.7055	-1,581 to 0,1698	No	ns	0.2927	B-H								THA vs. OXP+AML	-2.013	-4,525 to 0,4992	No	ns	0.3083	B-H
														THA vs. OXP+BX	-0.6103	-1,486 to 0,2650	No	ns	0.7462	B-I								THA vs. OXP+BX	-1.725	-4,237 to 0,7872	No	ns	0.8254	B-I
														THA vs. OXP+MRT	-0.362	-1,237 to 0,5133	No	ns	>0,9999	B-J								THA vs. OXP+MRT	-1.977	-4,489 to 0,5345	No	ns	0.349	B-J
														AML vs. BX	0.2373	-0,6381 to 1,113	No	ns	>0,9999	C-D								AML vs. BX	0.4696	-2,042 to 2,981	No	ns	>0,9999	C-D
														AML vs. MRT	-0.06459	-0,9399 to 0,8107	No	ns	>0,9999	C-E								AML vs. MRT	0.448	-2,064 to 2,960	No	ns	>0,9999	C-E
														AML vs. OXP	-1.357	-2,139 to -0,5736	Yes	****	<0,0001	C-F								AML vs. OXP	-4.214	-6,389 to -2,039	Yes	****	<0,0001	C-F
														AML vs. OXP+THA	-0.4007	-1,276 to 0,4746	No	ns	>0,9999	C-G								AML vs. OXP+THA	-0.8341	-3,346 to 1,678	No	ns	>0,9999	C-G
														AML vs. OXP+AML	-0.4891	-1,364 to 0,3862	No	ns	>0,9999	C-H								AML vs. OXP+AML	-1.39	-3,902 to 1,122	No	ns	>0,9999	C-H
														AML vs. OXP+BX	-0.3939	-1,269 to 0,4815	No	ns	>0,9999	C-I								AML vs. OXP+BX	-1.102	-3,614 to 1,410	No	ns	>0,9999	C-I
														AML vs. OXP+MRT	-0.1456	-1,021 to 0,7297	No	ns	>0,9999	C-J								AML vs. OXP+MRT	-1.355	-3,867 to 1,157	No	ns	>0,9999	C-J
														BX vs. MRT	-0.3019	-1,177 to 0,5735	No	ns	>0,9999	D-E								BX vs. MRT	-0.02159	-2,533 to 2,490	No	ns	>0,9999	D-E
														BX vs. OXP	-1.594	-2,377 to -0,8109	Yes	****	<0,0001	D-F								BX vs. OXP	-4.684	-6,859 to -2,508	Yes	****	<0,0001	D-F
														BX vs. OXP+THA	-0.638	-1,513 to 0,2374	No	ns	0.5714	D-G								BX vs. OXP+THA	-1.304	-3,816 to 1,208	No	ns	>0,9999	D-G
														BX vs. OXP+AML	-0.7264	-1,602 to 0,1490	No	ns	0.237	D-H								BX vs. OXP+AML	-1.86	-4,372 to 0,6522	No	ns	0.5241	D-H
														BX vs. OXP+BX	-0.6311	-1,506 to 0,2442	No	ns	0.6107	D-I								BX vs. OXP+BX	-1.572	-4,084 to 0,9402	No	ns	>0,9999	D-I
														BX vs. OXP+MRT	-0.3829	-1,258 to 0,4925	No	ns	>0,9999	D-J								BX vs. OXP+MRT	-1.824	-4,336 to 0,6875	No	ns	0.5911	D-J
														MRT vs. OXP	-1.292	-2,075 to -0,5090	Yes	***	0.0001	E-F								MRT vs. OXP	-4.662	-6,837 to -2,487	Yes	****	<0,0001	E-F
														MRT vs. OXP+THA	-0.3361	-1,211 to 0,5392	No	ns	>0,9999	E-G								MRT vs. OXP+THA	-1.282	-3,794 to 1,230	No	ns	>0,9999	E-G
														MRT vs. OXP+AML	-0.4245	-1,300 to 0,4508	No	ns	>0,9999	E-H								MRT vs. OXP+AML	-1.838	-4,350 to 0,6738	No	ns	0.5641	E-H
														MRT vs. OXP+BX	-0.3293	-1,205 to 0,5461	No	ns	>0,9999	E-I								MRT vs. OXP+BX	-1.55	-4,062 to 0,9618	No	ns	>0,9999	E-I
														MRT vs. OXP+MRT	-0.08102	-0,9563 to 0,7943	No	ns	>0,9999	E-J								MRT vs. OXP+MRT	-1.803	-4,315 to 0,7091	No	ns	0.6358	E-J
														OXP vs. OXP+THA	0.9558	0,1729 to 1,739	Yes	**	0.0062	F-G								OXP vs. OXP+THA	3.38	1,204 to 5,555	Yes	***	0.0002	F-G
														OXP vs. OXP+AML	0.8675	0,08453 to 1,650	Yes	*	0.0181	F-H								OXP vs. OXP+AML	2.824	0,6485 to 4,999	Yes	**	0.0029	F-H
														OXP vs. OXP+BX	0.9627	0,1798 to 1,746	Yes	**	0.0057	F-I								OXP vs. OXP+BX	3.112	0,9365 to 5,287	Yes	***	0.0008	F-I
														OXP vs. OXP+MRT	1.211	0,4280 to 1,994	Yes	***	0.0003	F-J								OXP vs. OXP+MRT	2.859	0,6838 to 5,035	Yes	**	0.0024	F-J
														OXP+THA vs. OXP+AML	-0.08838	-0,9637 to 0,7869	No	ns	>0,9999	G-H								OXP+THA vs. OXP+AML	-0.5559	-3,068 to 1,956	No	ns	>0,9999	G-H
														OXP+THA vs. OXP+BX	0.00685	-0,8685 to 0,8822	No	ns	>0,9999	G-I								OXP+THA vs. OXP+BX	-0.2679	-2,780 to 2,244	No	ns	>0,9999	G-I
														OXP+THA vs. OXP+MRT	0.2551	-0,6202 to 1,130	No	ns	>0,9999	G-J								OXP+THA vs. OXP+MRT	-0.5206	-3,032 to 1,991	No	ns	>0,9999	G-J
														OXP+AML vs. OXP+BX	0.09523	-0,7801 to 0,9706	No	ns	>0,9999	H-I								OXP+AML vs. OXP+BX	0.288	-2,224 to 2,800	No	ns	>0,9999	H-I
														OXP+AML vs. OXP+MRT	0.3435	-0,5318 to 1,219	No	ns	>0,9999	H-J								OXP+AML vs. OXP+MRT	0.03533	-2,477 to 2,547	No	ns	>0,9999	H-J
														OXP+BX vs. OXP+MRT	0.2483	-0,6271 to 1,124	No	ns	>0,9999	I-J								OXP+BX vs. OXP+MRT	-0.2527	-2,765 to 2,259	No	ns	>0,9999	I-J
														Test details	Mean 1	Mean 2	Mean Diff,	SE of diff,	n1	n2	t	DF						Test details	Mean 1	Mean 2	Mean Diff,	SE of diff,	n1	n2	t	DF
														ctr vs. THA	0.3685	0.1094	0.2591	0.2058	6	3	1.259	25						ctr vs. THA	0.6815	0.1384	0.5431	0.5934	6	3	0.9152	26
														ctr vs. AML	0.3685	0.3258	0.04266	0.2058	6	3	0.2073	25						ctr vs. AML	0.6815	0.761	-0.07952	0.5934	6	3	0.134	26
														ctr vs. BX	0.3685	0.08855	0.2799	0.2058	6	3	1.36	25						ctr vs. BX	0.6815	0.2914	0.3901	0.5934	6	3	0.6573	26
														ctr vs. MRT	0.3685	0.3904	-0.02193	0.2058	6	3	0.1066	25						ctr vs. MRT	0.6815	0.313	0.3685	0.5934	6	3	0.6209	26
														ctr vs. OXP	0.3685	1.682	-1.314	0.1762	6	5	7.456	25						ctr vs. OXP	0.6815	4.975	-4.293	0.4845	6	6	8.861	26
														ctr vs. OXP+THA	0.3685	0.7265	-0.358	0.2058	6	3	1.74	25						ctr vs. OXP+THA	0.6815	1.595	-0.9137	0.5934	6	3	1.54	26
														ctr vs. OXP+AML	0.3685	0.8149	-0.4464	0.2058	6	3	2.169	25						ctr vs. OXP+AML	0.6815	2.151	-1.47	0.5934	6	3	2.476	26
														ctr vs. OXP+BX	0.3685	0.7197	-0.3512	0.2058	6	3	1.707	25						ctr vs. OXP+BX	0.6815	1.863	-1.182	0.5934	6	3	1.991	26
														ctr vs. OXP+MRT	0.3685	0.4714	-0.1029	0.2058	6	3	0.5003	25						ctr vs. OXP+MRT	0.6815	2.116	-1.434	0.5934	6	3	2.417	26
														THA vs. AML	0.1094	0.3258	-0.2164	0.2376	3	3	0.9108	25						THA vs. AML	0.1384	0.761	-0.6226	0.6852	3	3	0.9086	26
														THA vs. BX	0.1094	0.08855	0.02084	0.2376	3	3	0.08769	25						THA vs. BX	0.1384	0.2914	-0.153	0.6852	3	3	0.2233	26
														THA vs. MRT	0.1094	0.3904	-0.281	0.2376	3	3	1.183	25						THA vs. MRT	0.1384	0.313	-0.1746	0.6852	3	3	0.2548	26
														THA vs. OXP	0.1094	1.682	-1.573	0.2125	3	5	7.401	25						THA vs. OXP	0.1384	4.975	-4.837	0.5934	3	6	8.15	26
														THA vs. OXP+THA	0.1094	0.7265	-0.6171	0.2376	3	3	2.597	25						THA vs. OXP+THA	0.1384	1.595	-1.457	0.6852	3	3	2.126	26
														THA vs. OXP+AML	0.1094	0.8149	-0.7055	0.2376	3	3	2.969	25						THA vs. OXP+AML	0.1384	2.151	-2.013	0.6852	3	3	2.937	26
														THA vs. OXP+BX	0.1094	0.7197	-0.6103	0.2376	3	3	2.568	25						THA vs. OXP+BX	0.1384	1.863	-1.725	0.6852	3	3	2.517	26
														THA vs. OXP+MRT	0.1094	0.4714	-0.362	0.2376	3	3	1.524	25						THA vs. OXP+MRT	0.1384	2.116	-1.977	0.6852	3	3	2.886	26
														AML vs. BX	0.3258	0.08855	0.2373	0.2376	3	3	0.9985	25						AML vs. BX	0.761	0.2914	0.4696	0.6852	3	3	0.6853	26
														AML vs. MRT	0.3258	0.3904	-0.06459	0.2376	3	3	0.2718	25						AML vs. MRT	0.761	0.313	0.448	0.6852	3	3	0.6538	26
														AML vs. OXP	0.3258	1.682	-1.357	0.2125	3	5	6.382	25						AML vs. OXP	0.761	4.975	-4.214	0.5934	3	6	7.101	26
														AML vs. OXP+THA	0.3258	0.7265	-0.4007	0.2376	3	3	1.686	25						AML vs. OXP+THA	0.761	1.595	-0.8341	0.6852	3	3	1.217	26
														AML vs. OXP+AML	0.3258	0.8149	-0.4891	0.2376	3	3	2.058	25						AML vs. OXP+AML	0.761	2.151	-1.39	0.6852	3	3	2.029	26
														AML vs. OXP+BX	0.3258	0.7197	-0.3939	0.2376	3	3	1.657	25						AML vs. OXP+BX	0.761	1.863	-1.102	0.6852	3	3	1.608	26
														AML vs. OXP+MRT	0.3258	0.4714	-0.1456	0.2376	3	3	0.6128	25						AML vs. OXP+MRT	0.761	2.116	-1.355	0.6852	3	3	1.977	26
														BX vs. MRT	0.08855	0.3904	-0.3019	0.2376	3	3	1.27	25						BX vs. MRT	0.2914	0.313	-0.02159	0.6852	3	3	0.0315	26
														BX vs. OXP	0.08855	1.682	-1.594	0.2125	3	5	7.499	25						BX vs. OXP	0.2914	4.975	-4.684	0.5934	3	6	7.892	26
														BX vs. OXP+THA	0.08855	0.7265	-0.638	0.2376	3	3	2.685	25						BX vs. OXP+THA	0.2914	1.595	-1.304	0.6852	3	3	1.903	26
														BX vs. OXP+AML	0.08855	0.8149	-0.7264	0.2376	3	3	3.057	25						BX vs. OXP+AML	0.2914	2.151	-1.86	0.6852	3	3	2.714	26
														BX vs. OXP+BX	0.08855	0.7197	-0.6311	0.2376	3	3	2.656	25						BX vs. OXP+BX	0.2914	1.863	-1.572	0.6852	3	3	2.294	26
														BX vs. OXP+MRT	0.08855	0.4714	-0.3829	0.2376	3	3	1.611	25						BX vs. OXP+MRT	0.2914	2.116	-1.824	0.6852	3	3	2.662	26
														MRT vs. OXP	0.3904	1.682	-1.292	0.2125	3	5	6.079	25						MRT vs. OXP	0.313	4.975	-4.662	0.5934	3	6	7.856	26
														MRT vs. OXP+THA	0.3904	0.7265	-0.3361	0.2376	3	3	1.414	25						MRT vs. OXP+THA	0.313	1.595	-1.282	0.6852	3	3	1.871	26
														MRT vs. OXP+AML	0.3904	0.8149	-0.4245	0.2376	3	3	1.786	25						MRT vs. OXP+AML	0.313	2.151	-1.838	0.6852	3	3	2.682	26
														MRT vs. OXP+BX	0.3904	0.7197	-0.3293	0.2376	3	3	1.386	25						MRT vs. OXP+BX	0.313	1.863	-1.55	0.6852	3	3	2.262	26
														MRT vs. OXP+MRT	0.3904	0.4714	-0.08102	0.2376	3	3	0.3409	25						MRT vs. OXP+MRT	0.313	2.116	-1.803	0.6852	3	3	2.631	26
														OXP vs. OXP+THA	1.682	0.7265	0.9558	0.2125	5	3	4.497	25						OXP vs. OXP+THA	4.975	1.595	3.38	0.5934	6	3	5.695	26
														OXP vs. OXP+AML	1.682	0.8149	0.8675	0.2125	5	3	4.081	25						OXP vs. OXP+AML	4.975	2.151	2.824	0.5934	6	3	4.758	26
														OXP vs. OXP+BX	1.682	0.7197	0.9627	0.2125	5	3	4.529	25						OXP vs. OXP+BX	4.975	1.863	3.112	0.5934	6	3	5.244	26
														OXP vs. OXP+MRT	1.682	0.4714	1.211	0.2125	5	3	5.697	25						OXP vs. OXP+MRT	4.975	2.116	2.859	0.5934	6	3	4.818	26
														OXP+THA vs. OXP+AML	0.7265	0.8149	-0.08838	0.2376	3	3	0.3719	25						OXP+THA vs. OXP+AML	1.595	2.151	-0.5559	0.6852	3	3	0.8113	26
														OXP+THA vs. OXP+BX	0.7265	0.7197	0.00685	0.2376	3	3	0.02883	25						OXP+THA vs. OXP+BX	1.595	1.863	-0.2679	0.6852	3	3	0.391	26
														OXP+THA vs. OXP+MRT	0.7265	0.4714	0.2551	0.2376	3	3	1.074	25						OXP+THA vs. OXP+MRT	1.595	2.116	-0.5206	0.6852	3	3	0.7597	26
														OXP+AML vs. OXP+BX	0.8149	0.7197	0.09523	0.2376	3	3	0.4008	25						OXP+AML vs. OXP+BX	2.151	1.863	0.288	0.6852	3	3	0.4203	26
														OXP+AML vs. OXP+MRT	0.8149	0.4714	0.3435	0.2376	3	3	1.445	25						OXP+AML vs. OXP+MRT	2.151	2.116	0.03533	0.6852	3	3	0.05156	26
														OXP+BX vs. OXP+MRT	0.7197	0.4714	0.2483	0.2376	3	3	1.045	25						OXP+BX vs. OXP+MRT	1.863	2.116	-0.2527	0.6852	3	3	0.3687	26
														Minimum	0.1185	0.05082	0.08622	0.06545	0.03165	1.027	0.5611	0.6409	0.6448	0.306				Minimum	0.2641	0.06578	0.1432	0.1586	0.032	3.295	1.159	1.556	1.402	1.626
														25% Percentile	0.2131	0.05082	0.08622	0.06545	0.03165	1.26	0.5611	0.6409	0.6448	0.306				25% Percentile	0.3334	0.06578	0.1432	0.1586	0.032	3.899	1.159	1.556	1.402	1.626
														Median	0.3634	0.1148	0.3977	0.07069	0.1147	1.561	0.6843	0.8955	0.693	0.5355				Median	0.4744	0.1627	0.7069	0.307	0.08586	4.335	1.632	2.215	1.468	2.147
														75% Percentile	0.5277	0.1625	0.4935	0.1295	1.025	2.166	0.9341	0.9083	0.8213	0.5728				75% Percentile	1.093	0.1867	1.433	0.4085	0.821	6.464	1.994	2.682	2.719	2.573
														Maximum	0.6259	0.1625	0.4935	0.1295	1.025	2.416	0.9341	0.9083	0.8213	0.5728				Maximum	1.594	0.1867	1.433	0.4085	0.821	7.747	1.994	2.682	2.719	2.573
														Mean	0.3685	0.1094	0.3258	0.08855	0.3904	1.682	0.7265	0.8149	0.7197	0.4714				Mean	0.6815	0.1384	0.761	0.2914	0.313	4.975	1.595	2.151	1.863	2.116
														Std. Deviation	0.1795	0.05606	0.2129	0.03557	0.551	0.518	0.19	0.1508	0.09122	0.1445				Std. Deviation	0.5031	0.064	0.6466	0.1257	0.4408	1.627	0.4186	0.5658	0.7421	0.4743
														Std. Error of Mean	0.07329	0.03236	0.1229	0.02054	0.3181	0.2317	0.1097	0.08707	0.05266	0.08341				Std. Error of Mean	0.2054	0.03695	0.3733	0.07255	0.2545	0.6644	0.2417	0.3267	0.4284	0.2738
														Lower 95% CI	0.1801	-0.02987	-0.2032	0.000179	-0.9785	1.039	0.2544	0.4403	0.4931	0.1126				Lower 95% CI	0.1535	-0.02061	-0.8452	-0.02079	-0.7821	3.267	0.5552	0.7455	0.01959	0.9375
														Upper 95% CI	0.5569	0.2486	0.8548	0.1769	1.759	2.326	1.199	1.19	0.9463	0.8303				Upper 95% CI	1.209	0.2974	2.367	0.6035	1.408	6.683	2.635	3.557	3.707	3.294

## Sheet: ED2e
	CTR	OXP	DOX	MTX
DOXhigh	40	3	3	3
DOXlow	100	40	70	60

## Sheet: ED2f
MCA205 NANOG									NANOG	PBS	DOX	CDDP
	PBS	DOX	CDDP						Number of values (N)	10	10	10
	16.2	48.1	13.9						Shapiro-Wilk test
	39.9	48.7	50.5						W	0.9811	0.8994	0.7431
	27.4	39.5	29.6						P value	0.9707	0.2156	0.0029
	23.9	56.4	4.81						Passed normality test (alpha=0.05)?	Yes	Yes	No
	24.9	36.6	1.2						P value summary	ns	ns	**
	36.5	38	2.74392						Column B	DOX
	24.6	52.4	1.19441						vs.	vs,
	8.86	49.7	5.0728						Column A	PBS
	18.9	46.6	1.34871						Unpaired t test
	31.4	72.3	13						P value	<0,0001
									P value summary	****
									Significantly different (P < 0.05)?	Yes
									One- or two-tailed P value?	Two-tailed
									t, df	t=5,334, df=18
									How big is the difference?
									Mean of column A	25.26
									Mean of column B	48.83
									Difference between means (B - A) ± SEM	23,57 ± 4,420
									95% confidence interval	14,29 to 32,86
									R squared (eta squared)	0.6125
									F test to compare variances
									F, DFn, Dfd	1,263, 9, 9
									P value	0.7337
									P value summary	ns
									Significantly different (P < 0.05)?	No
									Minimum	8.86	36.6
									25% Percentile	18.23	39.13
									Median	24.75	48.4
									75% Percentile	32.68	53.4
									Maximum	39.9	72.3
									Mean	25.26	48.83
									Std. Deviation	9.291	10.44
									Std. Error of Mean	2.938	3.302
									Lower 95% CI	18.61	41.36
									Upper 95% CI	31.9	56.3
									Column B	CDDP
									vs.	vs,
									Column A	PBS
									Mann Whitney test
									P value	0.0185
									Exact or approximate P value?	Exact
									P value summary	*
									Significantly different (P < 0.05)?	Yes
									One- or two-tailed P value?	Two-tailed
									Sum of ranks in column A,B	136 , 74
									Mann-Whitney U	19
									Difference between medians
									Median of column A	24,75, n=10
									Median of column B	4,941, n=10
									Difference: Actual	-19.81
									Difference: Hodges-Lehmann	-17.53
									Minimum	8.86	1.194
									25% Percentile	18.23	1.312
									Median	24.75	4.941
									75% Percentile	32.68	17.83
									Maximum	39.9	50.5
									Mean	25.26	12.34
									Std. Deviation	9.291	16.08
									Std. Error of Mean	2.938	5.086
									Lower 95% CI	18.61	0.8326
									Upper 95% CI	31.9	23.84
									Mean ranks	13.6	7.4
