# Supplementary material for: Type I IFNs promote cancer cell stemness by triggering the epigenetic regulator KDM1B
Source: Nat Immunol. 2022 Aug 24;23(9):1379–92. doi: 10.1038/s41590-022-01290-3 (PMC9477743; doi:10.1038/s41590-022-01290-3)
Supplement: Supplementary file 17 — Statistical source data. [file 41590_2022_1290_MOESM17_ESM.xlsx]

## Sheet: ED3a
AT3 CD24L						AT3 CD24L	CTR	Benzonase	OXP	OXP+Benzonase
CTR	Benzonase	OXP	OXP+Benzonase			Number of values	4	3	3	3
0.304923	5.8587	11.7191	3.19977			Shapiro-Wilk test
0.960103	7.16365	17.3968	8.82487			W	0.8596	0.9727	0.9999	0.9196
7.2877	9.5352	22.932	7.45275			P value	0.2586	0.683	0.986	0.4509
5.9163						Passed normality test (alpha=0.05)?	Yes	Yes	Yes	Yes
						P value summary	ns	ns	ns	ns
CT26 CD133+CD44+CD24+						ANOVA summary
CTR	Benzonase	OXP	OXP+Benzonase			F	8.359
0.218746	0.129549	3.0338	0.2348			P value	0.0057
0.229817	0.3444	2.0599	1.58232			P value summary	**
0.377587	0.10273	3.70821	1.65989			Significant diff. among means (P < 0.05)?	Yes
0.335297	0.192226		1.00763			R squared	0.7359
						Brown-Forsythe test
						F (DFn, DFd)	1,007 (3, 9)
						P value	0.4335
						P value summary	ns
						Are SDs significantly different (P < 0.05)?	No
						Bonferroni's multiple comparisons test	Mean Diff,	95,00% CI of diff,	Significant?	Summary	Adjusted P Value
						CTR vs. Benzonase	-3.902	-13,43 to 5,628	No	ns	>0,9999	A-B
						CTR vs. OXP	-13.73	-23,26 to -4,202	Yes	**	0.0055	A-C
						CTR vs. OXP+Benzonase	-2.875	-12,41 to 6,655	No	ns	>0,9999	A-D
						Benzonase vs. OXP	-9.83	-20,02 to 0,3580	No	ns	0.0604	B-C
						Benzonase vs. OXP+Benzonase	1.027	-9,161 to 11,21	No	ns	>0,9999	B-D
						OXP vs. OXP+Benzonase	10.86	0,6687 to 21,04	Yes	*	0.0353	C-D
						Test details	Mean 1	Mean 2	Mean Diff,	SE of diff,	n1	n2	t	DF
						CTR vs. Benzonase	3.617	7.519	-3.902	2.833	4	3	1.377	9
						CTR vs. OXP	3.617	17.35	-13.73	2.833	4	3	4.848	9
						CTR vs. OXP+Benzonase	3.617	6.492	-2.875	2.833	4	3	1.015	9
						Benzonase vs. OXP	7.519	17.35	-9.83	3.028	3	3	3.246	9
						Benzonase vs. OXP+Benzonase	7.519	6.492	1.027	3.028	3	3	0.339	9
						OXP vs. OXP+Benzonase	17.35	6.492	10.86	3.028	3	3	3.585	9
						Minimum	0.3049	5.859	11.72	3.2
						25% Percentile	0.4687	5.859	11.72	3.2
						Median	3.438	7.164	17.4	7.453
						75% Percentile	6.945	9.535	22.93	8.825
						Maximum	7.288	9.535	22.93	8.825
						Mean	3.617	7.519	17.35	6.492
						Std. Deviation	3.502	1.864	5.607	2.933
						Std. Error of Mean	1.751	1.076	3.237	1.693
						Lower 95% CI	-1.955	2.889	3.422	-0.7933
						Upper 95% CI	9.19	12.15	31.28	13.78
						CT26 CD133CD24CD44	CTR	Benzonase	OXP	OXP+Benzonase
						Number of values	4	4	3	4
						Shapiro-Wilk test
						W	0.8716	0.8878	0.9891	0.888
						P value	0.3038	0.3731	0.8004	0.3738
						Passed normality test (alpha=0.05)?	Yes	Yes	Yes	Yes
						P value summary	ns	ns	ns	ns
						ANOVA summary
						F	21.37
						P value	<0,0001
						P value summary	****
						Significant diff. among means (P < 0.05)?	Yes
						R squared	0.8535
						Brown-Forsythe test
						F (DFn, DFd)	2,976 (3, 11)
						P value	0.0783
						P value summary	ns
						Are SDs significantly different (P < 0.05)?	No
						Bonferroni's multiple comparisons test	Mean Diff,	95,00% CI of diff,	Significant?	Summary	Adjusted P Value
						CTR vs. Benzonase	0.09814	-1,032 to 1,228	No	ns	>0,9999	A-B
						CTR vs. OXP	-2.644	-3,864 to -1,423	Yes	***	0.0001	A-C
						CTR vs. OXP+Benzonase	-0.8308	-1,961 to 0,2990	No	ns	0.2272	A-D
						Benzonase vs. OXP	-2.742	-3,962 to -1,521	Yes	***	0.0001	B-C
						Benzonase vs. OXP+Benzonase	-0.9289	-2,059 to 0,2008	No	ns	0.1385	B-D
						OXP vs. OXP+Benzonase	1.813	0,5925 to 3,033	Yes	**	0.0035	C-D
						Test details	Mean 1	Mean 2	Mean Diff,	SE of diff,	n1	n2	t	DF
						CTR vs. Benzonase	0.2904	0.1922	0.09814	0.3522	4	4	0.2787	11
						CTR vs. OXP	0.2904	2.934	-2.644	0.3804	4	3	6.95	11
						CTR vs. OXP+Benzonase	0.2904	1.121	-0.8308	0.3522	4	4	2.359	11
						Benzonase vs. OXP	0.1922	2.934	-2.742	0.3804	4	3	7.208	11
						Benzonase vs. OXP+Benzonase	0.1922	1.121	-0.9289	0.3522	4	4	2.638	11
						OXP vs. OXP+Benzonase	2.934	1.121	1.813	0.3804	3	4	4.766	11
						Minimum	0.2187	0.1027	2.06	0.2348
						25% Percentile	0.2215	0.1094	2.06	0.428
						Median	0.2826	0.1609	3.034	1.295
						75% Percentile	0.367	0.3064	3.708	1.64
						Maximum	0.3776	0.3444	3.708	1.66
						Mean	0.2904	0.1922	2.934	1.121
						Std. Deviation	0.07836	0.1082	0.8287	0.6586
						Std. Error of Mean	0.03918	0.05408	0.4784	0.3293
						Lower 95% CI	0.1657	0.02012	0.8754	0.07312
						Upper 95% CI	0.4151	0.3643	4.993	2.169
