# Supplementary material for: Type I IFNs promote cancer cell stemness by triggering the epigenetic regulator KDM1B
Source: Nat Immunol. 2022 Aug 24;23(9):1379–92. doi: 10.1038/s41590-022-01290-3 (PMC9477743; doi:10.1038/s41590-022-01290-3)
Supplement: Supplementary file 18 — Statistical source data. [file 41590_2022_1290_MOESM18_ESM.xlsx]

## Sheet: ED4a
		PAR			CD44H			CD44L						OXP	PAR	CD44H	CD44L										DOX	PAR	CD44H	CD44L									MTX	PAR	CD44H	CD44L
OXP	0	94.9214	102.651	102.427	103.67	96.57	99.76	97.3984	103.865	98.737				Number of values	3	3	3										Number of values	3	3	3									Number of values	3	3	2
	3 uM	40.9201	38.5779	42.1585	71.34	65.69	73.8	58.8437	62.5744	56.3735			3	Shapiro-Wilk test												0.25	Shapiro-Wilk test											0.04	Shapiro-Wilk test
	30 uM	6.26759	6.01679	8.16261	10.64	6.78	10.04	3.68327	4.27373	6.14835				W	0.9693	0.951	0.9864										W	0.9385	1	0.8661									W	0.9795	0.8827	N too small
	300 uM	0.134787	0.145995	0.163706	0.139067	0.15632	0.149495	0.146895	0.172161	0.165147				P value	0.6636	0.5735	0.7769										P value	0.5215	0.9884	0.2845									P value	0.7259	0.3323
														Passed normality test (alpha=0.05)?	Yes	Yes	Yes										Passed normality test (alpha=0.05)?	Yes	Yes	Yes									Passed normality test (alpha=0.05)?	Yes	Yes
		PAR			CD44H			CD44L						P value summary	ns	ns	ns										P value summary	ns	ns	ns									P value summary	ns	ns
DOX	0	94.9214	102.651	102.427	103.67	96.57	99.76	97.3984	103.865	98.737			30	Shapiro-Wilk test												2.5	Shapiro-Wilk test											0.4	Shapiro-Wilk test
	0,25 uM	50.1253	52.2738	57.8438	86.32	87.26	88.22	45.8857	51.4559	44.8286				W	0.8363	0.8633	0.917										W	0.8258	0.8632	0.9046									W	0.9913	0.9892	N too small
	2,5 uM	20.328	20.5598	22.595	36.51	39.15	38.74	31.1175	27.5108	30.3288				P value	0.2045	0.2768	0.442										P value	0.1778	0.2765	0.4002									P value	0.8219	0.8011
	25 uM	5.19777	5.32145	5.3904	12.68	12.9	12.35	8.48116	10.039	7.25515				Passed normality test (alpha=0.05)?	Yes	Yes	Yes										Passed normality test (alpha=0.05)?	Yes	Yes	Yes									Passed normality test (alpha=0.05)?	Yes	Yes
														P value summary	ns	ns	ns										P value summary	ns	ns	ns									P value summary	ns	ns
		PAR			CD44H			CD44L					300	Shapiro-Wilk test												25	Shapiro-Wilk test											4	Shapiro-Wilk test
MTX	0	94.9214	102.651	102.427	103.67	96.57	99.76	97.3984	103.865	98.737				W	0.9834	0.9857	0.9381										W	0.9738	0.9868	0.9953									W	0.9178	0.92	N too small
	0,04 uM	30.1239	35.7769	33.6579	56.32	57.21	52.38	25.4206	26.278					P value	0.7534	0.7708	0.5199										P value	0.6894	0.7804	0.8688									P value	0.4445	0.4522
	0,4 uM	1.9306	1.19329	1.62166	0.115842	0.119918	0.125796	1.32685	1.51742					Passed normality test (alpha=0.05)?	Yes	Yes	Yes										Passed normality test (alpha=0.05)?	Yes	Yes	Yes									Passed normality test (alpha=0.05)?	Yes	Yes
	4 uM	0.18432	0.213038	0.303597	0.383265	0.283254	0.307711	0.084998	0.117486					P value summary	ns	ns	ns										P value summary	ns	ns	ns									P value summary	ns	ns
													3	ANOVA summary												0.25	ANOVA summary											0.04	ANOVA summary
														F	66.98												F	141.2											F	103.8
														P value	<0,0001												P value	<0,0001											P value	<0,0001
														P value summary	****												P value summary	****											P value summary	****
														Significant diff. among means (P < 0.05)?	Yes												Significant diff. among means (P < 0.05)?	Yes											Significant diff. among means (P < 0.05)?	Yes
														R squared	0.9571												R squared	0.9792											R squared	0.9765
														Brown-Forsythe test													Brown-Forsythe test												Brown-Forsythe test
														F (DFn, DFd)	0,3978 (2, 6)												F (DFn, DFd)	0,5645 (2, 6)											F (DFn, DFd)	0,4575 (2, 5)
														P value	0.6883												P value	0.5962											P value	0.657
														P value summary	ns												P value summary	ns											P value summary	ns
														Are SDs significantly different (P < 0.05)?	No												Are SDs significantly different (P < 0.05)?	No											Are SDs significantly different (P < 0.05)?	No
														Bonferroni's multiple comparisons test	Mean Diff,	95,00% CI of diff,	Significant?	Summary	Adjusted P Value	A-?							Bonferroni's multiple comparisons test	Mean Diff,	95,00% CI of diff,	Significant?	Summary	Adjusted P Value	A-?						Bonferroni's multiple comparisons test	Mean Diff,	95,00% CI of diff,	Significant?	Summary	Adjusted P Value	A-?
														PAR vs. CD44H	-29.72	-37,43 to -22,02	Yes	****	<0,0001	B	CD44H						PAR vs. CD44H	-33.85	-41,45 to -26,26	Yes	****	<0,0001	B	CD44H					PAR vs. CD44H	-22.12	-28,43 to -15,80	Yes	***	0.0002	B	CD44H
														PAR vs. CD44L	-18.71	-26,42 to -11,00	Yes	***	0.0007	C	CD44L						PAR vs. CD44L	6.024	-1,570 to 13,62	No	ns	0.1134	C	CD44L					PAR vs. CD44L	7.337	0,2758 to 14,40	Yes	*	0.0436	C	CD44L
														Test details	Mean 1	Mean 2	Mean Diff,	SE of diff,	n1	n2	t	DF					Test details	Mean 1	Mean 2	Mean Diff,	SE of diff,	n1	n2	t	DF				Test details	Mean 1	Mean 2	Mean Diff,	SE of diff,	n1	n2	t	DF
														PAR vs. CD44H	40.55	70.28	-29.72	2.597	3	3	11.45	6					PAR vs. CD44H	53.41	87.27	-33.85	2.558	3	3	13.23	6				PAR vs. CD44H	33.19	55.3	-22.12	1.996	3	3	11.08	5
														PAR vs. CD44L	40.55	59.26	-18.71	2.597	3	3	7.206	6					PAR vs. CD44L	53.41	47.39	6.024	2.558	3	3	2.355	6				PAR vs. CD44L	33.19	25.85	7.337	2.232	3	2	3.287	5
													30	ANOVA summary												2.5	ANOVA summary											0.4	ANOVA summary
														F	6.073												F	90.4											F	31.57
														P value	0.0361												P value	<0,0001											P value	0.0015
														P value summary	*												P value summary	****											P value summary	**
														Significant diff. among means (P < 0.05)?	Yes												Significant diff. among means (P < 0.05)?	Yes											Significant diff. among means (P < 0.05)?	Yes
														R squared	0.6694												R squared	0.9679											R squared	0.9266
														Brown-Forsythe test													Brown-Forsythe test												Brown-Forsythe test
														F (DFn, DFd)	0,1666 (2, 6)												F (DFn, DFd)	0,1004 (2, 6)											F (DFn, DFd)	2,288 (2, 5)
														P value	0.8503												P value	0.906											P value	0.197
														P value summary	ns												P value summary	ns											P value summary	ns
														Are SDs significantly different (P < 0.05)?	No												Are SDs significantly different (P < 0.05)?	No											Are SDs significantly different (P < 0.05)?	No					diminuisce
														Bonferroni's multiple comparisons test	Mean Diff,	95,00% CI of diff,	Significant?	Summary	Adjusted P Value	A-?							Bonferroni's multiple comparisons test	Mean Diff,	95,00% CI of diff,	Significant?	Summary	Adjusted P Value	A-?						Bonferroni's multiple comparisons test	Mean Diff,	95,00% CI of diff,	Significant?	Summary	Adjusted P Value	A-?
														PAR vs. CD44H	-2.338	-6,131 to 1,456	No	ns	0.2342	B	CD44H						PAR vs. CD44H	-16.97	-20,72 to -13,23	Yes	****	<0,0001	B	CD44H					PAR vs. CD44H	1.461	0,8367 to 2,086	Yes	**	0.0014	B	CD44H
														PAR vs. CD44L	2.114	-1,680 to 5,907	No	ns	0.2983	C	CD44L						PAR vs. CD44L	-8.491	-12,24 to -4,744	Yes	**	0.001	C	CD44L					PAR vs. CD44L	0.1597	-0,5386 to 0,8581	No	ns	>0,9999	C	CD44L
														Test details	Mean 1	Mean 2	Mean Diff,	SE of diff,	n1	n2	t	DF					Test details	Mean 1	Mean 2	Mean Diff,	SE of diff,	n1	n2	t	DF				Test details	Mean 1	Mean 2	Mean Diff,	SE of diff,	n1	n2	t	DF
														PAR vs. CD44H	6.816	9.153	-2.338	1.278	3	3	1.829	6					PAR vs. CD44H	21.16	38.13	-16.97	1.262	3	3	13.45	6				PAR vs. CD44H	1.582	0.1205	1.461	0.1975	3	3	7.401	5
														PAR vs. CD44L	6.816	4.702	2.114	1.278	3	3	1.654	6					PAR vs. CD44L	21.16	29.65	-8.491	1.262	3	3	6.727	6				PAR vs. CD44L	1.582	1.422	0.1597	0.2208	3	2	0.7235	5
													300	ANOVA summary												25	ANOVA summary											4	ANOVA summary
														F	1.136												F	59.85											F	10.93
														P value	0.3816												P value	0.0001											P value	0.015
														P value summary	ns												P value summary	***											P value summary	*
														Significant diff. among means (P < 0.05)?	No												Significant diff. among means (P < 0.05)?	Yes											Significant diff. among means (P < 0.05)?	Yes
														R squared	0.2747												R squared	0.9523											R squared	0.8138
														Brown-Forsythe test													Brown-Forsythe test												Brown-Forsythe test
														F (DFn, DFd)	0,1844 (2, 6)												F (DFn, DFd)	2,796 (2, 6)											F (DFn, DFd)	0,2344 (2, 5)
														P value	0.8361												P value	0.1387											P value	0.7993
														P value summary	ns												P value summary	ns											P value summary	ns
														Are SDs significantly different (P < 0.05)?	No												Are SDs significantly different (P < 0.05)?	No											Are SDs significantly different (P < 0.05)?	No
														Bonferroni's multiple comparisons test	Mean Diff,	95,00% CI of diff,	Significant?	Summary	Adjusted P Value	A-?							Bonferroni's multiple comparisons test	Mean Diff,	95,00% CI of diff,	Significant?	Summary	Adjusted P Value	A-?						Bonferroni's multiple comparisons test	Mean Diff,	95,00% CI of diff,	Significant?	Summary	Adjusted P Value	A-?
														PAR vs. CD44H	-0.0001313	-0,03009 to 0,02983	No	ns	>0,9999	B	CD44H						PAR vs. CD44H	-7.34	-9,335 to -5,345	Yes	****	<0,0001	B	CD44H					PAR vs. CD44H	-0.09109	-0,2264 to 0,04418	No	ns	0.1728	B	CD44H
														PAR vs. CD44L	-0.01324	-0,04320 to 0,01672	No	ns	0.475	C	CD44L						PAR vs. CD44L	-3.289	-5,284 to -1,293	Yes	**	0.0055	C	CD44L					PAR vs. CD44L	0.1324	-0,01883 to 0,2837	No	ns	0.0788	C	CD44L
														Test details	Mean 1	Mean 2	Mean Diff,	SE of diff,	n1	n2	t	DF					Test details	Mean 1	Mean 2	Mean Diff,	SE of diff,	n1	n2	t	DF				Test details	Mean 1	Mean 2	Mean Diff,	SE of diff,	n1	n2	t	DF
														PAR vs. CD44H	0.1482	0.1483	-0.0001313	0.01009	3	3	0.01302	6					PAR vs. CD44H	5.303	12.64	-7.34	0.6721	3	3	10.92	6				PAR vs. CD44H	0.2337	0.3247	-0.09109	0.04276	3	3	2.13	5
														PAR vs. CD44L	0.1482	0.1614	-0.01324	0.01009	3	3	1.312	6					PAR vs. CD44L	5.303	8.592	-3.289	0.6721	3	3	4.893	6				PAR vs. CD44L	0.2337	0.1012	0.1324	0.04781	3	2	2.769	5

## Sheet: ED4b
challenge - tumor bearing mice
			day 0		day 10		day 20		day 30		day 40		day 60				Challenge 100.000 cells	PAR WT	CD44H WT	Challenge 100.000 cells	PAR WT	CD44L WT	Challenge 100.000 cells	CD44H WT	CD44L WT
WT	PAR	100000	0/6		0/6		0/6		0/6		0/6		0/6				Log-rank (Mantel-Cox) test			Log-rank (Mantel-Cox) test			Log-rank (Mantel-Cox) test
		10000	0/11		3/11		5/11		5/11		6/11		6/11				Chi square	6		Chi square	0		Chi square	12
		1000	0/12		0/12		0/12		2/12		5/12		5/12				df	1		df	1		df	1
		100	0/12		3/12		5/12		6/12		8/12		8/12				P value	0.0143		P value	>0,9999		P value	0.0005
	HIG	100000	0/1		1/1		1/1		1/1		1/1		1/1				P value summary	*		P value summary	ns		P value summary	***
		10000	0/11		8/11		8/10		8/10		10/11		10/11				Are the survival curves sig different?	Yes		Are the survival curves sig different?	No		Are the survival curves sig different?	Yes
		1000	0/12		10/12		10/12		10/12		11/12		11/12				Gehan-Breslow-Wilcoxon test			Gehan-Breslow-Wilcoxon test			Gehan-Breslow-Wilcoxon test
		100	0/12		8/12		8/12		9/12		10/12		10/12				Chi square	6		Chi square	0		Chi square	12
	LOW	100000	0/12		0/12		0/12		0/12		0/12		0/12				df	1		df	1		df	1
		10000	0/12		2/12		2/12		3/12		3/12		3/12				P value	0.0143		P value	>0,9999		P value	0.0005
		1000	0/12		4/12		6/12		6/12		7/12		7/12				P value summary	*		P value summary	ns		P value summary	***
		100	0/12		7/12		7/12		7/12		7/12		7/12				Are the survival curves sig different?	Yes		Are the survival curves sig different?	No		Are the survival curves sig different?	Yes
																	Median survival			Median survival			Median survival
																	PAR BL6	Undefined		PAR BL6	Undefined		CD44H BL6	10
challenge			day 0		day 10												CD44H BL6	10		CD44L BL6	Undefined		CD44L BL6	Undefined
NSG	PAR	100000	na		na												Hazard Ratio (Mantel-Haenszel)	A/B	B/A	Hazard Ratio (Mantel-Haenszel)	A/B	B/A	Hazard Ratio (Mantel-Haenszel)	A/B	B/A
		10000	na		na												Ratio (and its reciprocal)	0.0009119	1097	Ratio (and its reciprocal)	Undefined	Undefined	Ratio (and its reciprocal)	442413	2.26e-06
		1000	0/5		5/5												95% CI of ratio	3,368e-006 to 0,2469	4,050 to 296905	Hazard Ratio (logrank)	A/B	B/A	95% CI of ratio	282,7 to 692239415	1,445e-009 to 0,003537
		100	0/10		10/10												Hazard Ratio (logrank)	A/B	B/A	Ratio (and its reciprocal)	Undefined	Undefined
	HIG	100000	na		na												Ratio (and its reciprocal)	0					Hazard Ratio (logrank)	A/B	B/A
		10000	na		na												95% CI of ratio	-1,000 to -1,000	-1,000 to -1,000				Ratio (and its reciprocal)	Undefined	Undefined
		1000	0/3		3/3
		100	0/12		12/12												Challenge 10.000 cells	PAR WT	CD44H WT	Challenge 10.000 cells	PAR WT	CD44L WT	Challenge 10.000 cells	CD44H WT	CD44L WT
	LOW	100000	na		na												Log-rank (Mantel-Cox) test			Log-rank (Mantel-Cox) test			Log-rank (Mantel-Cox) test
		10000	0/1		1/1												Chi square	3.799		Chi square	1.93		Chi square	10.1
		1000	0/8		8/8												df	1		df	1		df	1
		100	0/15		15/15												P value	0.0513		P value	0.1648		P value	0.0015
																	P value summary	ns		P value summary	ns		P value summary	**
																	Are the survival curves sig different?	No		Are the survival curves sig different?	No		Are the survival curves sig different?	Yes
																	Gehan-Breslow-Wilcoxon test			Gehan-Breslow-Wilcoxon test			Gehan-Breslow-Wilcoxon test
																	Chi square	4.308		Chi square	1.701		Chi square	9.22
																	df	1		df	1		df	1
																	P value	0.0379		P value	0.1921		P value	0.0024
																	P value summary	*		P value summary	ns		P value summary	**
																	Are the survival curves sig different?	Yes		Are the survival curves sig different?	No		Are the survival curves sig different?	Yes
																	Median survival			Median survival			Median survival
																	PAR BL6	40		PAR BL6	40		CD44H BL6	10
																	CD44H BL6	10		CD44L BL6	Undefined		CD44L BL6	Undefined
																	Ratio (and its reciprocal)	4	0.25
																	95% CI of ratio	1,454 to 11,01	0,09086 to 0,6879	Hazard Ratio (Mantel-Haenszel)	A/B	B/A	Hazard Ratio (Mantel-Haenszel)	A/B	B/A
																	Hazard Ratio (Mantel-Haenszel)	A/B	B/A	Ratio (and its reciprocal)	2.697	0.3707	Ratio (and its reciprocal)	9.5	0.1053
																	Ratio (and its reciprocal)	0.2764	3.618	95% CI of ratio	0,6651 to 10,94	0,09142 to 1,503	95% CI of ratio	2,370 to 38,08	0,02626 to 0,4219
																	95% CI of ratio	0,07584 to 1,007	0,9929 to 13,18	Hazard Ratio (logrank)	A/B	B/A	Hazard Ratio (logrank)	A/B	B/A
																	Hazard Ratio (logrank)	A/B	B/A	Ratio (and its reciprocal)	2.439	0.41	Ratio (and its reciprocal)	4.526	0.2209
																	Ratio (and its reciprocal)	0.4721	2.118	95% CI of ratio	0,6560 to 9,066	0,1103 to 1,524	95% CI of ratio	1,507 to 13,60	0,07354 to 0,6637
																	95% CI of ratio	0,1759 to 1,267	0,7894 to 5,684
																	Challenge 1.000 cells	PAR WT	CD44H WT	Challenge 1.000 cells	PAR WT	CD44L WT	Challenge 1.000 cells	CD44H WT	CD44L WT
																	Log-rank (Mantel-Cox) test			Log-rank (Mantel-Cox) test			Log-rank (Mantel-Cox) test
																	Chi square	11.84		Chi square	1.659		Chi square	4.517
																	df	1		df	1		df	1
																	P value	0.0006		P value	0.1978		P value	0.0336
																	P value summary	***		P value summary	ns		P value summary	*
																	Are the survival curves sig different?	Yes		Are the survival curves sig different?	No		Are the survival curves sig different?	Yes
																	Gehan-Breslow-Wilcoxon test			Gehan-Breslow-Wilcoxon test			Gehan-Breslow-Wilcoxon test
																	Chi square	14.71		Chi square	2.676		Chi square	5.601
																	df	1		df	1		df	1
																	P value	0.0001		P value	0.1018		P value	0.0179
																	P value summary	***		P value summary	ns		P value summary	*
																	Are the survival curves sig different?	Yes		Are the survival curves sig different?	No		Are the survival curves sig different?	Yes
																	Median survival			Median survival			Median survival
																	PAR BL6	Undefined		PAR BL6	Undefined		CD44H BL6	10
																	CD44H BL6	10		CD44L BL6	30		CD44L BL6	30
																	Hazard Ratio (Mantel-Haenszel)	A/B	B/A	Hazard Ratio (Mantel-Haenszel)	A/B	B/A	Ratio (and its reciprocal)	0.3333	3
																	Ratio (and its reciprocal)	0.09578	10.44	Ratio (and its reciprocal)	0.4423	2.261	95% CI of ratio	0,1292 to 0,8599	1,163 to 7,739
																	95% CI of ratio	0,02518 to 0,3644	2,744 to 39,72	95% CI of ratio	0,1278 to 1,531	0,6533 to 7,824
																	Hazard Ratio (logrank)	A/B	B/A	Hazard Ratio (logrank)	A/B	B/A	Hazard Ratio (Mantel-Haenszel)	A/B	B/A
																	Ratio (and its reciprocal)	0.2693	3.714	Ratio (and its reciprocal)	0.5044	1.983	Ratio (and its reciprocal)	4.293	0.2329
																	95% CI of ratio	0,09771 to 0,7421	1,347 to 10,23	95% CI of ratio	0,1599 to 1,591	0,6285 to 6,254	95% CI of ratio	1,120 to 16,46	0,06076 to 0,8929
																							Hazard Ratio (logrank)	A/B	B/A
																							Ratio (and its reciprocal)	2.009	0.4977
																							95% CI of ratio	0,7919 to 5,097	0,1962 to 1,263
																	Challenge 1.000 cells	PAR NSG	CD44H NSG	Challenge 1.000 cells	PAR NSG	CD44L NSG	Challenge 1.000 cells	CD44H NSG	CD44L NSG
																	Log-rank (Mantel-Cox) test			Log-rank (Mantel-Cox) test			Log-rank (Mantel-Cox) test
																	Chi square	0		Chi square	0		Chi square	0
																	df	1		df	1		df	1
																	P value	>0,9999		P value	>0,9999		P value	>0,9999
																	P value summary	ns		P value summary	ns		P value summary	ns
																	Are the survival curves sig different?	No		Are the survival curves sig different?	No		Are the survival curves sig different?	No
																	Gehan-Breslow-Wilcoxon test			Gehan-Breslow-Wilcoxon test			Gehan-Breslow-Wilcoxon test
																	Chi square	0		Chi square	0		Chi square	0
																	df	1		df	1		df	1
																	P value	>0,9999		P value	>0,9999		P value	>0,9999
																	P value summary	ns		P value summary	ns		P value summary	ns
																	Are the survival curves sig different?	No		Are the survival curves sig different?	No		Are the survival curves sig different?	No
																	Median survival			Median survival			Median survival
																	PAR NSG	10		PAR NSG	10		CD44H NSG	10
																	CD44H NSG	10		CD44L NSG	10		CD44L NSG	10
																	Ratio (and its reciprocal)	1	1	Ratio (and its reciprocal)	1	1	Ratio (and its reciprocal)	1	1
																	95% CI of ratio	0,2390 to 4,184	0,2390 to 4,184	95% CI of ratio	0,3271 to 3,057	0,3271 to 3,057	95% CI of ratio	0,2653 to 3,769	0,2653 to 3,769
																	Hazard Ratio (Mantel-Haenszel)	A/B	B/A	Hazard Ratio (Mantel-Haenszel)	A/B	B/A	Hazard Ratio (Mantel-Haenszel)	A/B	B/A
																	Ratio (and its reciprocal)	Undefined	Undefined	Ratio (and its reciprocal)	Undefined	Undefined	Ratio (and its reciprocal)	Undefined	Undefined
																	Hazard Ratio (logrank)	A/B	B/A	Hazard Ratio (logrank)	A/B	B/A	Hazard Ratio (logrank)	A/B	B/A
																	Ratio (and its reciprocal)	1	1	Ratio (and its reciprocal)	1	1	Ratio (and its reciprocal)	1	1
																	95% CI of ratio	-1,000 to -1,000	-1,000 to -1,000	95% CI of ratio	-1,000 to -1,000	-1,000 to -1,000	95% CI of ratio	-1,000 to -1,000	-1,000 to -1,000
																	Challenge 100 cells	PAR WT	CD44H WT	Challenge 100 cells	PAR WT	CD44L WT	Challenge 100 cells	CD44H WT	CD44L WT
																	Log-rank (Mantel-Cox) test			Log-rank (Mantel-Cox) test			Log-rank (Mantel-Cox) test
																	Chi square	2.364		Chi square	0.0006085		Chi square	2.051
																	df	1		df	1		df	1
																	P value	0.1242		P value	0.9803		P value	0.1521
																	P value summary	ns		P value summary	ns		P value summary	ns
																	Are the survival curves sig different?	No		Are the survival curves sig different?	No		Are the survival curves sig different?	No
																	Gehan-Breslow-Wilcoxon test			Gehan-Breslow-Wilcoxon test			Gehan-Breslow-Wilcoxon test
																	Chi square	4.123		Chi square	0.5045		Chi square	0.9632
																	df	1		df	1		df	1
																	P value	0.0423		P value	0.4775		P value	0.3264
																	P value summary	*		P value summary	ns		P value summary	ns
																	Are the survival curves sig different?	Yes		Are the survival curves sig different?	No		Are the survival curves sig different?	No
																	Median survival			Median survival			Median survival
																	PAR BL6	35		PAR BL6	35		CD44H BL6	10
																	CD44H BL6	10		CD44L BL6	10		CD44L BL6	10
																	Ratio (and its reciprocal)	3.5	0.2857	Ratio (and its reciprocal)	3.5	0.2857	Ratio (and its reciprocal)	1	1
																	95% CI of ratio	1,431 to 8,562	0,1168 to 0,6990	95% CI of ratio	1,269 to 9,652	0,1036 to 0,7879	95% CI of ratio	0,3937 to 2,540	0,3937 to 2,540
																	Hazard Ratio (Mantel-Haenszel)	A/B	B/A	Hazard Ratio (Mantel-Haenszel)	A/B	B/A	Hazard Ratio (Mantel-Haenszel)	A/B	B/A
																	Ratio (and its reciprocal)	0.4108	2.434	Ratio (and its reciprocal)	1.015	0.9849	Ratio (and its reciprocal)	2.752	0.3634
																	95% CI of ratio	0,1322 to 1,277	0,7831 to 7,566	95% CI of ratio	0,3035 to 3,396	0,2944 to 3,295	95% CI of ratio	0,6887 to 10,99	0,09096 to 1,452
																	Hazard Ratio (logrank)	A/B	B/A	Hazard Ratio (logrank)	A/B	B/A	Hazard Ratio (logrank)	A/B	B/A
																	Ratio (and its reciprocal)	0.5844	1.711	Ratio (and its reciprocal)	1.011	0.9893	Ratio (and its reciprocal)	1.552	0.6445
																	95% CI of ratio	0,2428 to 1,407	0,7108 to 4,119	95% CI of ratio	0,3667 to 2,786	0,3589 to 2,727	95% CI of ratio	0,6306 to 3,818	0,2619 to 1,586
																	Challenge 100 cells	PAR NSG	CD44H NSG	Challenge 100 cells	PAR NSG	CD44L NSG	Challenge 100 cells	CD44H NSG	CD44L NSG
																	Log-rank (Mantel-Cox) test			Log-rank (Mantel-Cox) test			Log-rank (Mantel-Cox) test
																	Chi square	0		Chi square	0		Chi square	0
																	df	1		df	1		df	1
																	P value	>0,9999		P value	>0,9999		P value	>0,9999
																	P value summary	ns		P value summary	ns		P value summary	ns
																	Are the survival curves sig different?	No		Are the survival curves sig different?	No		Are the survival curves sig different?	No
																	Gehan-Breslow-Wilcoxon test			Gehan-Breslow-Wilcoxon test			Gehan-Breslow-Wilcoxon test
																	Chi square	0		Chi square	0		Chi square	0
																	df	1		df	1		df	1
																	P value	>0,9999		P value	>0,9999		P value	>0,9999
																	P value summary	ns		P value summary	ns		P value summary	ns
																	Are the survival curves sig different?	No		Are the survival curves sig different?	No		Are the survival curves sig different?	No
																	Median survival			Median survival			Median survival
																	PAR NSG	10		PAR NSG	10		CD44H NSG	10
																	CD44H NSG	10		CD44L NSG	10		CD44L NSG	10
																	Ratio (and its reciprocal)	1	1	Ratio (and its reciprocal)	1	1	Ratio (and its reciprocal)	1	1
																	95% CI of ratio	0,4320 to 2,315	0,4320 to 2,315	95% CI of ratio	0,4493 to 2,226	0,4493 to 2,226	95% CI of ratio	0,4681 to 2,136	0,4681 to 2,136
																	Hazard Ratio (Mantel-Haenszel)	A/B	B/A	Hazard Ratio (Mantel-Haenszel)	A/B	B/A	Hazard Ratio (Mantel-Haenszel)	A/B	B/A
																	Ratio (and its reciprocal)	Undefined	Undefined	Ratio (and its reciprocal)	Undefined	Undefined	Ratio (and its reciprocal)	Undefined	Undefined
																	Hazard Ratio (logrank)	A/B	B/A	Hazard Ratio (logrank)	A/B	B/A	Hazard Ratio (logrank)	A/B	B/A
																	Ratio (and its reciprocal)	1	1	Ratio (and its reciprocal)	1	1	Ratio (and its reciprocal)	1	1
																	95% CI of ratio	-1,000 to -1,000	-1,000 to -1,000	95% CI of ratio	-1,000 to -1,000	-1,000 to -1,000	95% CI of ratio	-1,000 to -1,000	-1,000 to -1,000
