# Supplementary material for: Type I IFNs promote cancer cell stemness by triggering the epigenetic regulator KDM1B
Source: Nat Immunol. 2022 Aug 24;23(9):1379–92. doi: 10.1038/s41590-022-01290-3 (PMC9477743; doi:10.1038/s41590-022-01290-3)
Supplement: Supplementary file 19 — Statistical source data. [file 41590_2022_1290_MOESM19_ESM.xlsx]

## Sheet: ED6a
MCA205				CT26				B16.F10					CSC markers OVER e KD
PAR	OVER	KD		PAR	OVER	KD		PAR	OVER	KD
0.73815	4.63207	0.37604		0.70966	3.1252	0.393965		0.63936	1.61385	0.122412			MCA	PAR	OVER	KD
0.60356	2.43988	0.5466		0.86022	1.96519	0.275		0.9494	1.74724	0.097325			Number of values	3	3	3
0.711755	3.42178	0.68002		0.95996	2.28402	0.269973		0.75207	1.6377	0.134645			Shapiro-Wilk test
													W	0.8904	0.9964	0.995
													P value	0.3555	0.8853	0.8655
													Passed normality test (alpha=0.05)?	Yes	Yes	Yes
													P value summary	ns	ns	ns
													ANOVA summary
													F	20.32
													P value	0.0021
													P value summary	**
													Significant diff. among means (P < 0.05)?	Yes
													R squared	0.8714
													Brown-Forsythe test
													F (DFn, DFd)	3,072 (2, 6)
													P value	0.1206
													P value summary	ns
													Are SDs significantly different (P < 0.05)?	No
													Bonferroni's multiple comparisons test	Mean Diff,	95,00% CI of diff,	Significant?	Summary	Adjusted P Value
													PAR vs. OVER	-2.813	-4,535 to -1,092	Yes	**	0.0051	A-B
													PAR vs. KD	0.1503	-1,571 to 1,872	No	ns	>0,9999	A-C
													OVER vs. KD	2.964	1,242 to 4,685	Yes	**	0.0039	B-C
													Test details	Mean 1	Mean 2	Mean Diff,	SE of diff,	n1	n2	t	DF
													PAR vs. OVER	0.6845	3.498	-2.813	0.5237	3	3	5.372	6
													PAR vs. KD	0.6845	0.5342	0.1503	0.5237	3	3	0.2869	6
													OVER vs. KD	3.498	0.5342	2.964	0.5237	3	3	5.659	6
													Minimum	0.6036	2.44	0.376
													25% Percentile	0.6036	2.44	0.376
													Median	0.7118	3.422	0.5466
													75% Percentile	0.7382	4.632	0.68
													Maximum	0.7382	4.632	0.68
													Mean	0.6845	3.498	0.5342
													Std. Deviation	0.07132	1.098	0.1524
													Std. Error of Mean	0.04118	0.634	0.08797
													Lower 95% CI	0.5073	0.7701	0.1557
													Upper 95% CI	0.8617	6.226	0.9127
													CT26	PAR	OVER	KD
													Number of values	3	3	3
													Shapiro-Wilk test
													W	0.9864	0.9367	0.7804
													P value	0.7771	0.5142	0.0684
													Passed normality test (alpha=0.05)?	Yes	Yes	Yes
													P value summary	ns	ns	ns
													ANOVA summary
													F	29.57
													P value	0.0008
													P value summary	***
													Significant diff. among means (P < 0.05)?	Yes
													R squared	0.9079
													Brown-Forsythe test
													F (DFn, DFd)	1,675 (2, 6)
													P value	0.2643
													P value summary	ns
													Are SDs significantly different (P < 0.05)?	No
													Bonferroni's multiple comparisons test	Mean Diff,	95,00% CI of diff,	Significant?	Summary	Adjusted P Value
													PAR vs. OVER	-1.615	-2,570 to -0,6596	Yes	**	0.0043	A-B
													PAR vs. KD	0.5303	-0,4249 to 1,486	No	ns	0.3534	A-C
													OVER vs. KD	2.145	1,190 to 3,100	Yes	***	0.001	B-C
													Test details	Mean 1	Mean 2	Mean Diff,	SE of diff,	n1	n2	t	DF
													PAR vs. OVER	0.8433	2.458	-1.615	0.2906	3	3	5.558	6
													PAR vs. KD	0.8433	0.313	0.5303	0.2906	3	3	1.825	6
													OVER vs. KD	2.458	0.313	2.145	0.2906	3	3	7.383	6
													Minimum	0.7097	1.965	0.27
													25% Percentile	0.7097	1.965	0.27
													Median	0.8602	2.284	0.275
													75% Percentile	0.96	3.125	0.394
													Maximum	0.96	3.125	0.394
													Mean	0.8433	2.458	0.313
													Std. Deviation	0.126	0.5993	0.07018
													Std. Error of Mean	0.07275	0.346	0.04052
													Lower 95% CI	0.5303	0.9694	0.1386
													Upper 95% CI	1.156	3.947	0.4873
													B16	PAR	OVER	KD
													Number of values	3	3	3
													Shapiro-Wilk test
													W	0.9758	0.8791	0.962
													P value	0.7015	0.3217	0.6251
													Passed normality test (alpha=0.05)?	Yes	Yes	Yes
													P value summary	ns	ns	ns
													ANOVA summary
													F	180.7
													P value	<0,0001
													P value summary	****
													Significant diff. among means (P < 0.05)?	Yes
													R squared	0.9837
													Brown-Forsythe test
													F (DFn, DFd)	1,441 (2, 6)
													P value	0.3082
													P value summary	ns
													Are SDs significantly different (P < 0.05)?	No
													Bonferroni's multiple comparisons test	Mean Diff,	95,00% CI of diff,	Significant?	Summary	Adjusted P Value
													PAR vs. OVER	-0.886	-1,155 to -0,6173	Yes	***	0.0001	A-B
													PAR vs. KD	0.6621	0,3935 to 0,9308	Yes	***	0.0006	A-C
													OVER vs. KD	1.548	1,279 to 1,817	Yes	****	<0,0001	B-C
													Test details	Mean 1	Mean 2	Mean Diff,	SE of diff,	n1	n2	t	DF
													PAR vs. OVER	0.7803	1.666	-0.886	0.08172	3	3	10.84	6
													PAR vs. KD	0.7803	0.1181	0.6621	0.08172	3	3	8.103	6
													OVER vs. KD	1.666	0.1181	1.548	0.08172	3	3	18.94	6
													Minimum	0.6394	1.614	0.09733
													25% Percentile	0.6394	1.614	0.09733
													Median	0.7521	1.638	0.1224
													75% Percentile	0.9494	1.747	0.1346
													Maximum	0.9494	1.747	0.1346
													Mean	0.7803	1.666	0.1181
													Std. Deviation	0.1569	0.07113	0.01903
													Std. Error of Mean	0.09061	0.04107	0.01098
													Lower 95% CI	0.3904	1.49	0.07087
													Upper 95% CI	1.17	1.843	0.1654

## Sheet: ED6b
MEAN									SEM									N										PCR OVER e KD
	Klf4	cMyc	Oct	Sox	Nanog	Hes1	Nes			Klf4	cMyc	Oct	Sox	Nanog	Hes1	Nes			Klf4	cMyc	Oct	Sox	Nanog	Hes1	Nes
MCA WT LIVE	1	1	1	1	1	1	1		MCA WT LIVE	0.841536	0.566794	0.510373	0.881445	0.5697	0.690715	0.657516		MCA WT LIVE	6	6	9	9	8	8	5			MCA										CT26										B16
MCA KI LIVE	2.50024	1.98747	2.84277	3.72255	6.60375	2.3845	3.84173		MCA KI LIVE	0.274963	0.231451	0.0815227	0.0854211	0.132765	0.100323	0.102544		MCA KI LIVE	4	3	4	3	4	4	4			Within each column, compare rows (simple effects within columns)										Within each column, compare rows (simple effects within columns)										Within each column, compare rows (simple effects within columns)
MCA KO LIVE	1.3215	0.532952	0.828635	1.49526	0.411487	0.533445	1.00899		MCA KO LIVE	0.229705	0.0756094	0.0997464	0.419981	0.376806	0.617267	0.132436		MCA KO LIVE	4	4	4	4	4	4	4
																												Number of families	7									Number of families	7									Number of families	7
CT26 WT LIVE	1	1	1	1	1	1	1		CT26 WT LIVE	0.117126	0.573353	0.953473	0.220433	0.746561	0.792768	0.367898		CT26 WT LIVE	3	4	5	4	6	6	3			Number of comparisons per family	5									Number of comparisons per family	5									Number of comparisons per family	5
CT26 KI LIVE	0.845878	1.9302	1.79178	2.48946	1.02651	2.27434	2.64372		CT26 KI LIVE	0.0802314	0.35055	0.430404	0.121068	0.136331	0.789683	0.491191		CT26 KI LIVE	4	4	4	4	4	4	4			Alpha	0.05									Alpha	0.05									Alpha	0.05
CT26 KO LIVE	1.16312	0.782056	2.46343	0.888816	0.820218	1.39373	1.35913		CT26 KO LIVE	0.0210438	0.807277	0.395179	0.125832	0.632135	0.130684	0.787996		CT26 KO LIVE	4	4	3	4	4	4	4
																												Bonferroni's multiple comparisons test	Predicted (LS) mean diff,	95,00% CI of diff,	Significant?	Summary	Adjusted P Value					Bonferroni's multiple comparisons test	Predicted (LS) mean diff,	95,00% CI of diff,	Significant?	Summary	Adjusted P Value					Bonferroni's multiple comparisons test	Predicted (LS) mean diff,
B16.F10 WT LIVE	1	1	1	1	1	1	1		B16.F10 WT LIVE	1.73674	0.119622	0.397728	0.132736	0.766197	0.0705448	0.0152916		B16.F10 WT LIVE	4	4	6	4	4	4	4
B16.F10 KI LIVE	2.28475	3.40719	3.76783	41.8277	36.7347	3.27859	3.55099		B16.F10 KI LIVE	2.05459	0.559177	0.422152	0.39909	0.234131	0.220879	0.305408		B16.F10 KI LIVE	4	4	4	4	4	4	4			Klf4										Klf4										Klf4
B16.F10 KO LIVE	0.647015	0.975399	0.578584	0.722751	0.811171	0.698625	1.07451		B16.F10 KO LIVE	1.63027	0.656821	0.4692	0.242963	0.10203	0.285313	0.32535		B16.F10 KO LIVE	4	4	4	4	4	4	4			WT live vs. WT oxp	-2.056	-4,698 to 0,5858	No	ns	0.2207					WT live vs. WT oxp	-1.192	-3,627 to 1,244	No	ns	>0,9999					WT live vs. WT oxp	-21.2
																												WT live vs. OVER live	-1.5	-4,454 to 1,454	No	ns	0.9371					WT live vs. OVER live	0.1541	-2,281 to 2,590	No	ns	>0,9999					WT live vs. OVER live	-1.285
																												WT live vs. OVER oxp	-1.476	-4,430 to 1,478	No	ns	0.9726					WT live vs. OVER oxp	-0.02018	-2,456 to 2,415	No	ns	>0,9999					WT live vs. OVER oxp	-1.671
																												WT live vs. KD live	-0.3215	-3,275 to 2,632	No	ns	>0,9999					WT live vs. KD live	-0.1631	-2,599 to 2,272	No	ns	>0,9999					WT live vs. KD live	0.353
																												WT live vs. KD oxp	-1.039	-3,993 to 1,915	No	ns	>0,9999					WT live vs. KD oxp	-0.9411	-3,377 to 1,494	No	ns	>0,9999					WT live vs. KD oxp	-0.9167
																												Myc										Myc										Myc
																												WT live vs. WT oxp	-1.441	-4,212 to 1,330	No	ns	0.8858					WT live vs. WT oxp	-1.201	-3,456 to 1,054	No	ns	0.8309					WT live vs. WT oxp	-2.514
																												WT live vs. OVER live	-0.9875	-4,223 to 2,248	No	ns	>0,9999					WT live vs. OVER live	-0.9302	-3,185 to 1,325	No	ns	>0,9999					WT live vs. OVER live	-2.407
																												WT live vs. OVER oxp	-1.32	-4,274 to 1,634	No	ns	>0,9999					WT live vs. OVER oxp	-0.6782	-3,114 to 1,757	No	ns	>0,9999					WT live vs. OVER oxp	-1.767
																												WT live vs. KD live	0.467	-2,487 to 3,421	No	ns	>0,9999					WT live vs. KD live	0.2179	-2,037 to 2,473	No	ns	>0,9999					WT live vs. KD live	0.0246
																												WT live vs. KD oxp	-1.21	-4,164 to 1,743	No	ns	>0,9999					WT live vs. KD oxp	-0.4726	-2,727 to 1,782	No	ns	>0,9999					WT live vs. KD oxp	-2.221
																												Oct										Oct										Oct
																												WT live vs. WT oxp	-66.34	-68,64 to -64,03	Yes	****	<0,0001					WT live vs. WT oxp	-1.699	-3,716 to 0,3178	No	ns	0.1471					WT live vs. WT oxp	-5.451
																												WT live vs. OVER live	-1.843	-4,593 to 0,9071	No	ns	0.4129					WT live vs. OVER live	-0.7918	-2,931 to 1,347	No	ns	>0,9999					WT live vs. OVER live	-2.768
																												WT live vs. OVER oxp	-2.123	-4,873 to 0,6266	No	ns	0.2291					WT live vs. OVER oxp	-2.156	-4,295 to -0,01725	Yes	*	0.0471					WT live vs. OVER oxp	-2.907
																												WT live vs. KD live	0.1714	-2,579 to 2,921	No	ns	>0,9999					WT live vs. KD live	-1.463	-3,792 to 0,8653	No	ns	0.5142					WT live vs. KD live	0.4214
																												WT live vs. KD oxp	-0.7158	-3,767 to 2,335	No	ns	>0,9999					WT live vs. KD oxp	-3.041	-5,180 to -0,9021	Yes	**	0.0015					WT live vs. KD oxp	-1.815
																												Sox										Sox										Sox
																												WT live vs. WT oxp	-4.136	-6,442 to -1,830	Yes	****	<0,0001					WT live vs. WT oxp	-3.135	-5,390 to -0,8804	Yes	**	0.002					WT live vs. WT oxp	-117
																												WT live vs. OVER live	-2.723	-5,773 to 0,3282	No	ns	0.1063					WT live vs. OVER live	-1.489	-3,744 to 0,7653	No	ns	0.4328					WT live vs. OVER live	-40.83
																												WT live vs. OVER oxp	-4.854	-7,904 to -1,803	Yes	***	0.0003					WT live vs. OVER oxp	-3.721	-5,976 to -1,467	Yes	***	0.0002					WT live vs. OVER oxp	-54.24
																												WT live vs. KD live	-0.4953	-3,245 to 2,255	No	ns	>0,9999					WT live vs. KD live	0.1112	-2,144 to 2,366	No	ns	>0,9999					WT live vs. KD live	0.2772
																												WT live vs. KD oxp	-1.364	-4,415 to 1,686	No	ns	>0,9999					WT live vs. KD oxp	-0.3373	-2,592 to 1,917	No	ns	>0,9999					WT live vs. KD oxp	-29.53
																												Nanog										Nanog										Nanog
																												WT live vs. WT oxp	-230	-232,4 to -227,6	Yes	****	<0,0001					WT live vs. WT oxp	-2.658	-4,499 to -0,8170	Yes	**	0.0012					WT live vs. WT oxp	-175.9
																												WT live vs. OVER live	-5.604	-8,406 to -2,801	Yes	****	<0,0001					WT live vs. OVER live	-0.02651	-2,085 to 2,032	No	ns	>0,9999					WT live vs. OVER live	-35.73
																												WT live vs. OVER oxp	-2.334	-5,136 to 0,4682	No	ns	0.1569					WT live vs. OVER oxp	-0.7412	-2,800 to 1,317	No	ns	>0,9999					WT live vs. OVER oxp	-16.89
																												WT live vs. KD live	0.5885	-2,214 to 3,391	No	ns	>0,9999					WT live vs. KD live	0.1798	-1,879 to 2,238	No	ns	>0,9999					WT live vs. KD live	0.1888
																												WT live vs. KD oxp	-2.922	-5,725 to -0,1202	Yes	*	0.0364					WT live vs. KD oxp	-3.553	-5,611 to -1,495	Yes	****	<0,0001					WT live vs. KD oxp	-31.29
																												Hes1										Hes1										Hes1
																												WT live vs. WT oxp	-2.496	-4,865 to -0,1281	Yes	*	0.0334					WT live vs. WT oxp	-3.042	-5,100 to -0,9832	Yes	***	0.0009					WT live vs. WT oxp	-4.429
																												WT live vs. OVER live	-1.385	-4,187 to 1,418	No	ns	0.9983					WT live vs. OVER live	-1.274	-3,333 to 0,7840	No	ns	0.5399					WT live vs. OVER live	-2.279
																												WT live vs. OVER oxp	-1.949	-4,751 to 0,8536	No	ns	0.3587					WT live vs. OVER oxp	-0.8576	-2,916 to 1,201	No	ns	>0,9999					WT live vs. OVER oxp	-2.837
																												WT live vs. KD live	0.4666	-2,336 to 3,269	No	ns	>0,9999					WT live vs. KD live	-0.3937	-2,452 to 1,665	No	ns	>0,9999					WT live vs. KD live	0.3014
																												WT live vs. KD oxp	0.5222	-2,280 to 3,324	No	ns	>0,9999					WT live vs. KD oxp	-3.727	-5,785 to -1,669	Yes	****	<0,0001					WT live vs. KD oxp	-1.739
																												Nes										Nes										Nes
																												WT live vs. WT oxp	-2.153	-4,833 to 0,5264	No	ns	0.1889					WT live vs. WT oxp	-1.684	-4,120 to 0,7510	No	ns	0.3645					WT live vs. WT oxp	-1.846
																												WT live vs. OVER live	-2.842	-5,911 to 0,2280	No	ns	0.0847					WT live vs. OVER live	-1.644	-4,079 to 0,7918	No	ns	0.4001					WT live vs. OVER live	-2.551
																												WT live vs. OVER oxp	-2.878	-5,948 to 0,1913	No	ns	0.078					WT live vs. OVER oxp	-0.8478	-3,283 to 1,588	No	ns	>0,9999					WT live vs. OVER oxp	-2.525
																												WT live vs. KD live	-0.008986	-3,079 to 3,061	No	ns	>0,9999					WT live vs. KD live	-0.3591	-2,795 to 2,076	No	ns	>0,9999					WT live vs. KD live	-0.07451
																												WT live vs. KD oxp	-0.2762	-3,346 to 2,794	No	ns	>0,9999					WT live vs. KD oxp	-0.7672	-3,203 to 1,668	No	ns	>0,9999					WT live vs. KD oxp	-1.427
																												Test details	Predicted (LS) mean 1	Predicted (LS) mean 2	Predicted (LS) mean diff,	SE of diff,	N1	N2	t	DF		Test details	Predicted (LS) mean 1	Predicted (LS) mean 2	Predicted (LS) mean diff,	SE of diff,	N1	N2	t	DF		Test details	Predicted (LS) mean 1
																												Klf4										Klf4										Klf4
																												WT live vs. WT oxp	1	3.056	-2.056	1.014	6	6	2.029	162		WT live vs. WT oxp	1	2.192	-1.192	0.9316	3	4	1.279	130		WT live vs. WT oxp	1
																												WT live vs. OVER live	1	2.5	-1.5	1.133	6	4	1.324	162		WT live vs. OVER live	1	0.8459	0.1541	0.9316	3	4	0.1654	130		WT live vs. OVER live	1
																												WT live vs. OVER oxp	1	2.476	-1.476	1.133	6	4	1.303	162		WT live vs. OVER oxp	1	1.02	-0.02018	0.9316	3	4	0.02166	130		WT live vs. OVER oxp	1
																												WT live vs. KD live	1	1.322	-0.3215	1.133	6	4	0.2837	162		WT live vs. KD live	1	1.163	-0.1631	0.9316	3	4	0.1751	130		WT live vs. KD live	1
																												WT live vs. KD oxp	1	2.039	-1.039	1.133	6	4	0.9171	162		WT live vs. KD oxp	1	1.941	-0.9411	0.9316	3	4	1.01	130		WT live vs. KD oxp	1
																												Myc										Myc										Myc
																												WT live vs. WT oxp	1	2.441	-1.441	1.063	6	5	1.355	162		WT live vs. WT oxp	1	2.201	-1.201	0.8625	4	4	1.392	130		WT live vs. WT oxp	1
																												WT live vs. OVER live	1	1.987	-0.9875	1.241	6	3	0.7954	162		WT live vs. OVER live	1	1.93	-0.9302	0.8625	4	4	1.078	130		WT live vs. OVER live	1
																												WT live vs. OVER oxp	1	2.32	-1.32	1.133	6	4	1.165	162		WT live vs. OVER oxp	1	1.678	-0.6782	0.9316	4	3	0.7279	130		WT live vs. OVER oxp	1
																												WT live vs. KD live	1	0.533	0.467	1.133	6	4	0.4121	162		WT live vs. KD live	1	0.7821	0.2179	0.8625	4	4	0.2527	130		WT live vs. KD live	1
																												WT live vs. KD oxp	1	2.21	-1.21	1.133	6	4	1.068	162		WT live vs. KD oxp	1	1.473	-0.4726	0.8625	4	4	0.5479	130		WT live vs. KD oxp	1
																												Oct										Oct										Oct
																												WT live vs. WT oxp	1	67.34	-66.34	0.8848	9	7	74.98	162		WT live vs. WT oxp	1	2.699	-1.699	0.7715	5	5	2.202	130		WT live vs. WT oxp	1
																												WT live vs. OVER live	1	2.843	-1.843	1.055	9	4	1.747	162		WT live vs. OVER live	1	1.792	-0.7918	0.8183	5	4	0.9676	130		WT live vs. OVER live	1
																												WT live vs. OVER oxp	1	3.123	-2.123	1.055	9	4	2.013	162		WT live vs. OVER oxp	1	3.156	-2.156	0.8183	5	4	2.635	130		WT live vs. OVER oxp	1
																												WT live vs. KD live	1	0.8286	0.1714	1.055	9	4	0.1624	162		WT live vs. KD live	1	2.463	-1.463	0.8908	5	3	1.643	130		WT live vs. KD live	1
																												WT live vs. KD oxp	1	1.716	-0.7158	1.17	9	3	0.6116	162		WT live vs. KD oxp	1	4.041	-3.041	0.8183	5	4	3.717	130		WT live vs. KD oxp	1
																												Sox										Sox										Sox
																												WT live vs. WT oxp	1	5.136	-4.136	0.8848	9	7	4.675	162		WT live vs. WT oxp	1	4.135	-3.135	0.8625	4	4	3.635	130		WT live vs. WT oxp	1
																												WT live vs. OVER live	1	3.723	-2.723	1.17	9	3	2.326	162		WT live vs. OVER live	1	2.489	-1.489	0.8625	4	4	1.727	130		WT live vs. OVER live	1
																												WT live vs. OVER oxp	1	5.854	-4.854	1.17	9	3	4.147	162		WT live vs. OVER oxp	1	4.721	-3.721	0.8625	4	4	4.315	130		WT live vs. OVER oxp	1
																												WT live vs. KD live	1	1.495	-0.4953	1.055	9	4	0.4694	162		WT live vs. KD live	1	0.8888	0.1112	0.8625	4	4	0.1289	130		WT live vs. KD live	1
																												WT live vs. KD oxp	1	2.364	-1.364	1.17	9	3	1.166	162		WT live vs. KD oxp	1	1.337	-0.3373	0.8625	4	4	0.3911	130		WT live vs. KD oxp	1
																												Nanog										Nanog										Nanog
																												WT live vs. WT oxp	1	231	-230	0.9086	8	7	253.1	162		WT live vs. WT oxp	1	3.658	-2.658	0.7043	6	6	3.774	130		WT live vs. WT oxp	1
																												WT live vs. OVER live	1	6.604	-5.604	1.075	8	4	5.212	162		WT live vs. OVER live	1	1.027	-0.02651	0.7874	6	4	0.03367	130		WT live vs. OVER live	1
																												WT live vs. OVER oxp	1	3.334	-2.334	1.075	8	4	2.171	162		WT live vs. OVER oxp	1	1.741	-0.7412	0.7874	6	4	0.9413	130		WT live vs. OVER oxp	1
																												WT live vs. KD live	1	0.4115	0.5885	1.075	8	4	0.5474	162		WT live vs. KD live	1	0.8202	0.1798	0.7874	6	4	0.2283	130		WT live vs. KD live	1
																												WT live vs. KD oxp	1	3.922	-2.922	1.075	8	4	2.718	162		WT live vs. KD oxp	1	4.553	-3.553	0.7874	6	4	4.512	130		WT live vs. KD oxp	1
																												Hes1										Hes1										Hes1
																												WT live vs. WT oxp	1	3.496	-2.496	0.9086	8	7	2.748	162		WT live vs. WT oxp	1	4.042	-3.042	0.7874	6	4	3.863	130		WT live vs. WT oxp	1
																												WT live vs. OVER live	1	2.385	-1.385	1.075	8	4	1.288	162		WT live vs. OVER live	1	2.274	-1.274	0.7874	6	4	1.618	130		WT live vs. OVER live	1
																												WT live vs. OVER oxp	1	2.949	-1.949	1.075	8	4	1.813	162		WT live vs. OVER oxp	1	1.858	-0.8576	0.7874	6	4	1.089	130		WT live vs. OVER oxp	1
																												WT live vs. KD live	1	0.5334	0.4666	1.075	8	4	0.434	162		WT live vs. KD live	1	1.394	-0.3937	0.7874	6	4	0.5001	130		WT live vs. KD live	1
																												WT live vs. KD oxp	1	0.4778	0.5222	1.075	8	4	0.4857	162		WT live vs. KD oxp	1	4.727	-3.727	0.7874	6	4	4.734	130		WT live vs. KD oxp	1
																												Nes										Nes										Nes
																												WT live vs. WT oxp	1	3.153	-2.153	1.028	5	7	2.094	162		WT live vs. WT oxp	1	2.684	-1.684	0.9316	3	4	1.808	130		WT live vs. WT oxp	1
																												WT live vs. OVER live	1	3.842	-2.842	1.178	5	4	2.413	162		WT live vs. OVER live	1	2.644	-1.644	0.9316	3	4	1.764	130		WT live vs. OVER live	1
																												WT live vs. OVER oxp	1	3.878	-2.878	1.178	5	4	2.444	162		WT live vs. OVER oxp	1	1.848	-0.8478	0.9316	3	4	0.91	130		WT live vs. OVER oxp	1
																												WT live vs. KD live	1	1.009	-0.008986	1.178	5	4	0.00763	162		WT live vs. KD live	1	1.359	-0.3591	0.9316	3	4	0.3855	130		WT live vs. KD live	1
																												WT live vs. KD oxp	1	1.276	-0.2762	1.178	5	4	0.2345	162		WT live vs. KD oxp	1	1.767	-0.7672	0.9316	3	4	0.8235	130		WT live vs. KD oxp	1
[truncated: 7 more columns]

## Sheet: ED6c
CT26			B16.F10				Transwell migration
OVER	KD		OVER	KD			CT26	KD	OVER
113531,10000000000*	308255		1.34	489468			Number of values	7	7
26702.6	49446.4		0	195506			Shapiro-Wilk test
7591.24	319052		50.06	1247844			W	0.8577	0.7535
44413.8	271147		3.42	2243181			P value	0.1444	0.0138
10969	1769179		0	848870			Passed normality test (alpha=0.05)?	Yes	No
76386	216815		0.05				P value summary	ns	*
25316	816427		0.02				Mann Whitney test
6248.67							P value	0.0012
							Exact or approximate P value?	Exact
							P value summary	**
							Significantly different (P < 0.05)?	Yes
							One- or two-tailed P value?	Two-tailed
							Sum of ranks in column A,B	29 , 76
							Mann-Whitney U	1
							Difference between medians
							Median of column A	25316, n=7
							Median of column B	308255, n=7
							Difference: Actual	282939
							Difference: Hodges-Lehmann	274638
							Minimum	6249	49446
							25% Percentile	7591	216815
							Median	25316	308255
							75% Percentile	44414	816427
							Maximum	76386	1769178
							Mean	28232	535760
							Std. Deviation	25162	592602
							Std. Error of Mean	9510	223982
							Lower 95% CI	4961	-12305
							Upper 95% CI	51504	1083826
							Mean ranks	4.143	10.86
							B16	KD	OVER
							Number of values	7	5
							Shapiro-Wilk test
							W	0.503	0.9395
							P value	<0,0001	0.6623
							Passed normality test (alpha=0.05)?	No	Yes
							P value summary	****	ns
							Mann Whitney test
							P value	0.0025
							Exact or approximate P value?	Exact
							P value summary	**
							Significantly different (P < 0.05)?	Yes
							One- or two-tailed P value?	Two-tailed
							Sum of ranks in column A,B	28 , 50
							Mann-Whitney U	0
							Difference between medians
							Median of column A	0,05000, n=7
							Median of column B	848870, n=5
							Difference: Actual	848870
							Difference: Hodges-Lehmann	848870
							Minimum	0	195506
							25% Percentile	0	342487
							Median	0.05	848870
							75% Percentile	3.42	1745512
							Maximum	50.06	2243181
							Mean	7.841	1004974
							Std. Deviation	18.66	796476
							Std. Error of Mean	7.053	356195
							Lower 95% CI	-9.416	16018
							Upper 95% CI	25.1	1993929
							Mean ranks	4	10

## Sheet: ED6d
MCA205
	OVER										KD												MCA OXP	OVER	KD		MCA DOX	OVER	KD		MCA CDDP	OVER	KD
OXP	78.3591	77.4366	91.0145	84.1353	84.7771	85.098	81.8289	82.4305	78.5196	74.5284	14.6707	14.1379	18.8378	14.0237	15.2796	16.7067	18.2289	13.6432	17.9625	15.4128			Number of values	10	10		Number of values	10	10		Number of values	10	10
DOX	43.4147	43.0048	42.8979	40.0464	46.7653	42.488	41.8286	42.7732	46.1594	53.912	13.8144	12.6815	11.6501	25.4475	14.0004	12.3771	11.1428	13.6115	13.5608	11.7008			Shapiro-Wilk test				Shapiro-Wilk test				Shapiro-Wilk test
CDDP	113.616	124.13	115.584	100.934	99.7878	111.598	110.327	118.35	117.378	113.217	35.2217	28.8392	30.4703	33.4961	37.4437	29.2647	30.4467	33.0706	25.8371	28.8392			W	0.9654	0.9015		W	0.8019	0.5979		W	0.9326	0.9628
																							P value	0.8447	0.2278		P value	0.0153	<0,0001		P value	0.4741	0.8168
CT26																							Passed normality test (alpha=0.05)?	Yes	Yes		Passed normality test (alpha=0.05)?	No	No		Passed normality test (alpha=0.05)?	Yes	Yes
	OVER										KD												P value summary	ns	ns		P value summary	*	****		P value summary	ns	ns
OXP	84.4374	92.9359	103.485	87.5816	92.9359	98.2673	97.6294	102.779	109.477	80.7237	47.8906	47.7106	51.964	51.9415	46.9679	51.8965	53.922	47.4856	47.328	49.0834			Unpaired t test with Welch's correction				Mann Whitney test				Unpaired t test with Welch's correction
DOX	46.8888	50.5165	43.3153	47.5205	41.1676	53.1154	48.5131	42.449	57.3206	43.6041	21.1607	28.238	26.2058	27.5071	24.0843	22.8899	24.5478	25.6888	25.9918	22.2125			P value	<0,0001			P value	<0,0001			P value	<0,0001
CDDP	61.681	64.3028	66.6141	73.272	65.1652	76.0318	77.8946	80.3784	72.9616	68.5114	52.1003	71.3185	52.7477	63.5154	61.6413	55.8826	55.9849	53.0544	60.7553	50.9418			P value summary	****			Exact or approximate P value?	Exact			P value summary	****
																							Significantly different (P < 0.05)?	Yes			P value summary	****			Significantly different (P < 0.05)?	Yes
B16.F10																							One- or two-tailed P value?	Two-tailed			Significantly different (P < 0.05)?	Yes			One- or two-tailed P value?	Two-tailed
	OVER										KD												Welch-corrected t, df	t=40,55, df=11,81			One- or two-tailed P value?	Two-tailed			Welch-corrected t, df	t=31,09, df=12,70
OXP	69.5006	64.7561	70.2272	64.6706	60.2253	63.1746	60.9519	55.9082	48.9838	55.8227	24.9556	31.6678	26.9349	19.104	24.6114	23.8369	22.417	28.8711	18.9319	27.6663							Sum of ranks in column A,B	155 , 55
DOX	69.6868	49.6423	57.6718	110.772	47.2979	70.6245	48.1771	68.5732	57.7304	112.413	43.6589	46.3728	34.8091	33.3341	34.1601	31.6822	32.2722	32.8032	34.5141	31.2102			How big is the difference?				Mann-Whitney U	0			How big is the difference?
CDDP	178.597	169.731	155.959	167.428	169.71	180.818	190.885	167.452			97.2561	90.1198	92.6118	90.56	88.1685	99.1346	102.06	92.9549					Mean of column A	81.81			Difference between medians				Mean of column A	112.5
																							Mean of column B	15.89			Median of column A	42,95, n=10			Mean of column B	31.29
																							Difference between means (B - A) ± SEM	-65,92 ± 1,626			Median of column B	13,12, n=10			Difference between means (B - A) ± SEM	-81,20 ± 2,612
																							95% confidence interval	-69,47 to -62,37			Difference: Actual	-29.83			95% confidence interval	-86,86 to -75,54
																							R squared (eta squared)	0.9929			Difference: Hodges-Lehmann	-30.2			R squared (eta squared)	0.987
																							F test to compare variances				Minimum	40.05	11.14		F test to compare variances
																							F, DFn, Dfd	6,248, 9, 9			25% Percentile	42.32	11.69		F, DFn, Dfd	4,655, 9, 9
																							P value	0.0117			Median	42.95	13.12		P value	0.0317
																							P value summary	*			75% Percentile	46.31	13.86		P value summary	*
																							Significantly different (P < 0.05)?	Yes			Maximum	53.91	25.45		Significantly different (P < 0.05)?	Yes
																							Minimum	74.53	13.64		Mean	44.33	14		Minimum	99.79	25.84
																							25% Percentile	78.13	14.11		Std. Deviation	3.89	4.147		25% Percentile	108	28.84
																							Median	82.13	15.35		Std. Error of Mean	1.23	1.311		Median	113.4	30.46
																							75% Percentile	84.86	18.03						75% Percentile	117.6	33.93
																							Maximum	91.01	18.84		Lower 95% CI	41.55	11.03		Maximum	124.1	37.44
																							Mean	81.81	15.89		Upper 95% CI	47.11	16.97		Mean	112.5	31.29
																							Std. Deviation	4.773	1.909						Std. Deviation	7.494	3.474
																							Std. Error of Mean	1.509	0.6038		Mean ranks	15.5	5.5		Std. Error of Mean	2.37	1.098
																							Lower 95% CI	78.4	14.52						Lower 95% CI	107.1	28.81
																							Upper 95% CI	85.23	17.26						Upper 95% CI	117.9	33.78
																							CT26 OXP	OVER	KD		CT26 DOX	OVER	KD		CT26 CDDP	OVER	KD
																							Number of values	10	10		Number of values	10	10		Number of values	10	10
																							Shapiro-Wilk test				Shapiro-Wilk test				Shapiro-Wilk test
																							W	0.977	0.8475		W	0.9438	0.972		W	0.9532	0.8969
																							P value	0.947	0.0543		P value	0.596	0.9089		P value	0.7061	0.2026
																							Passed normality test (alpha=0.05)?	Yes	Yes		Passed normality test (alpha=0.05)?	Yes	Yes		Passed normality test (alpha=0.05)?	Yes	Yes
																							P value summary	ns	ns		P value summary	ns	ns		P value summary	ns	ns
																							Unpaired t test with Welch's correction				Unpaired t test with Welch's correction				Unpaired t test
																							P value	<0,0001			P value	<0,0001			P value	0.0003
																							P value summary	****			P value summary	****			P value summary	***
																							Significantly different (P < 0.05)?	Yes			Significantly different (P < 0.05)?	Yes			Significantly different (P < 0.05)?	Yes
																							One- or two-tailed P value?	Two-tailed			One- or two-tailed P value?	Two-tailed			One- or two-tailed P value?	Two-tailed
																							Welch-corrected t, df	t=15,26, df=10,41			Welch-corrected t, df	t=12,71, df=12,47			t, df	t=4,514, df=18
																															How big is the difference?
																							How big is the difference?				How big is the difference?				Mean of column A	70.68
																							Mean of column A	95.03			Mean of column A	47.44			Mean of column B	57.79
																							Mean of column B	49.62			Mean of column B	24.85			Difference between means (B - A) ± SEM	-12,89 ± 2,855
																							Difference between means (B - A) ± SEM	-45,41 ± 2,976			Difference between means (B - A) ± SEM	-22,59 ± 1,777			95% confidence interval	-18,88 to -6,890
																							95% confidence interval	-52,00 to -38,81			95% confidence interval	-26,44 to -18,73			R squared (eta squared)	0.531
																							R squared (eta squared)	0.9572			R squared (eta squared)	0.9284			F test to compare variances
																							F test to compare variances				F test to compare variances				F, DFn, Dfd	1,037, 9, 9
																							F, DFn, Dfd	12,66, 9, 9			F, DFn, Dfd	4,987, 9, 9			P value	0.9573
																							P value	0.0008			P value	0.0253			P value summary	ns
																							P value summary	***			P value summary	*			Significantly different (P < 0.05)?	No
																							Significantly different (P < 0.05)?	Yes			Significantly different (P < 0.05)?	Yes			Minimum	61.68	50.94
																							Minimum	80.72	46.97		Minimum	41.17	21.16		25% Percentile	64.95	52.59
																							25% Percentile	86.8	47.45		25% Percentile	43.1	22.72		Median	70.74	55.93
																							Median	95.28	48.49		Median	47.2	25.12		75% Percentile	76.5	62.11
																							75% Percentile	103	51.95		75% Percentile	51.17	26.53		Maximum	80.38	71.32
																							Maximum	109.5	53.92		Maximum	57.32	28.24
																							Mean	95.03	49.62		Mean	47.44	24.85		Mean	70.68	57.79
																							Std. Deviation	9.059	2.546		Std. Deviation	5.129	2.297		Std. Deviation	6.324	6.442
																							Std. Error of Mean	2.865	0.8051		Std. Error of Mean	1.622	0.7263		Std. Error of Mean	2	2.037
																							Lower 95% CI	88.54	47.8		Lower 95% CI	43.77	23.21		Lower 95% CI	66.16	53.19
																							Upper 95% CI	101.5	51.44		Upper 95% CI	51.11	26.5		Upper 95% CI	75.21	62.4
																							B16 OXP	OVER	KD		B16 DOX	OVER	KD		B16 CDDP	OVER	KD
																							Number of values	10	10		Number of values	10	10		Number of values	9	9
																							Shapiro-Wilk test				Shapiro-Wilk test				Shapiro-Wilk test
																							W	0.9578	0.9665		W	0.8016	0.7406		W	0.9402	0.91
																							P value	0.76	0.8571		P value	0.0152	0.0027		P value	0.5835	0.3158
																							Passed normality test (alpha=0.05)?	Yes	Yes		Passed normality test (alpha=0.05)?	No	No		Passed normality test (alpha=0.05)?	Yes	Yes
																							P value summary	ns	ns		P value summary	*	**		P value summary	ns	ns
																							Unpaired t test				Mann Whitney test				Unpaired t test with Welch's correction
																							P value	<0,0001			P value	<0,0001			P value	<0,0001
																							P value summary	****			Exact or approximate P value?	Exact			P value summary	****
																							Significantly different (P < 0.05)?	Yes			P value summary	****			Significantly different (P < 0.05)?	Yes
																							One- or two-tailed P value?	Two-tailed			Significantly different (P < 0.05)?	Yes			One- or two-tailed P value?	Two-tailed
																							t, df	t=14,97, df=18			One- or two-tailed P value?	Two-tailed			Welch-corrected t, df	t=18,05, df=10,92
																							How big is the difference?				Sum of ranks in column A,B	155 , 55			How big is the difference?
																							Mean of column A	61.42			Mann-Whitney U	0			Mean of column A	174.9
																							Mean of column B	24.9							Mean of column B	95.01
																							Difference between means (B - A) ± SEM	-36,52 ± 2,440			Difference between medians				Difference between means (B - A) ± SEM	-79,93 ± 4,428
																							95% confidence interval	-41,65 to -31,40			Median of column A	63,15, n=10			95% confidence interval	-89,68 to -70,17
																							R squared (eta squared)	0.9257			Median of column B	33,75, n=10			R squared (eta squared)	0.9676
																							F test to compare variances				Difference: Actual	-29.4			F test to compare variances
																							F, DFn, Dfd	2,572, 9, 9			Difference: Hodges-Lehmann	-25.72			F, DFn, Dfd	5,294, 8, 8
																							P value	0.1756			Minimum	47.3	31.21		P value	0.0297
																							P value summary	ns			25% Percentile	49.28	32.12		P value summary	*	135.5
																							Significantly different (P < 0.05)?	No			Median	63.15	33.75		Significantly different (P < 0.05)?	Yes	141.2
																							Minimum	48.98	18.93		75% Percentile	80.66	37.02		Minimum	156	88.17
																							25% Percentile	55.89	21.59		Maximum	112.4	46.37		25% Percentile	167.4	90.34
																							Median	62.06	24.78						Median	169.7	92.95
																							75% Percentile	65.94	27.97		Mean	69.26	35.48		75% Percentile	185.9	100.6
																							Maximum	70.23	31.67		Std. Deviation	23.96	5.2		Maximum	193.9	102.2
																											Std. Error of Mean	7.577	1.644		Mean	174.9	95.01
																							Mean	61.42	24.9						Std. Deviation	12.18	5.295
																							Std. Deviation	6.546	4.082		Lower 95% CI	52.12	31.76		Std. Error of Mean	4.061	1.765
																							Std. Error of Mean	2.07	1.291		Upper 95% CI	86.4	39.2		Lower 95% CI	165.6	90.94
																							Lower 95% CI	56.74	21.98						Upper 95% CI	184.3	99.08
																							Upper 95% CI	66.1	27.82		Mean ranks	15.5	5.5
